# Supplementary material for: A Data-Driven Approach to Estimating Occupational Inhalation Exposure Using Workplace Compliance Data
Source: Environ Sci Technol. 2023 Mar 30;57(14):5947–56. doi: 10.1021/acs.est.2c08234 (PMC10100548; doi:10.1021/acs.est.2c08234)
Supplement: Supplementary file 2 — es2c08234_si_002.xlsx [file es2c08234_si_002.xlsx]

## Sheet: Excel Table S1
	Predicted detection frequency			Predicted air concentration (log mgm3)
CompTox Preferred Name	2.5th percentile	50th percentile	97.5th percentile	2.5th percentile	50th percentile	97.5th percentile
1,1,2-Trichloro-1,2,2-trifluoroethane	0.698113	0.867925	0.953066	3.39843	3.73331	4.08136
Isobutane	0.142857	0.571429	0.857143	1.35354	2.09924	2.77379
Sevoflurane	0.246875	0.5625	0.875	1.10007	1.78593	2.44944
Methanethiol	0.395349	0.581395	0.767442	1.45368	1.7636	2.11079
Trimethylamine	0.111111	0.444444	0.777778	0.747172	1.35757	2.00854
Trichloroethylene	0.537396	0.626039	0.709211	1.20523	1.31526	1.4405
1-Bromopropane	0.465517	0.637931	0.775862	1.00219	1.25831	1.51792
Butyl acetate	0.691096	0.738014	0.784949	1.12516	1.18317	1.24733
1-Butanol	0.6347	0.706169	0.771104	1.03181	1.1351	1.23686
Styrene	0.706157	0.741604	0.776143	0.899795	0.9967	1.08706
2-Chlorotoluene	0.285714	0.714286	1	0.250151	0.925608	1.5984
Cyclohexanone	0.54878	0.634146	0.719512	0.747525	0.909229	1.06852
Allyl alcohol	0	0.4	0.8	0.0540026	0.908742	1.78583
3-Heptanone	0.333333	0.833333	1	-0.119428	0.670288	1.4018
1,4-Benzenediamine	0	0.4	0.8	-0.342384	0.528445	1.33408
Hydroquinone	0.269841	0.396825	0.524206	0.256845	0.50566	0.764278
Furfural	0.296296	0.481481	0.666667	-0.0461024	0.322505	0.685408
2,5-Furandione	0.227273	0.454545	0.636364	-0.137944	0.266186	0.655246
Acetophenone	0.166667	0.5	0.833333	-0.656876	0.146595	0.889744
2-Ethylhexyl acrylate	0.4	0.8	1	-0.762965	0.13636	0.994708
Diethylene glycol monomethyl ether	0.0769231	0.307692	0.538462	-0.457344	0.0791963	0.604371
N-Nitrosopiperidine	0.316667	0.45	0.583333	-0.18818	0.069272	0.354245
N-Nitrosodiethanolamine	0	0.130435	0.304348	-0.382671	0.0539892	0.479284
1,1-Methylenebis(4-isocyanatocyclohexane)	0.333333	0.490196	0.647059	-1.26363	-0.994852	-0.730225
3,3'-Dimethoxybenzidine	0	0.2	0.6	-2.2861	-1.45638	-0.587806
Isophorone diisocyanate	0.392727	0.461818	0.541818	-1.65406	-1.50622	-1.3475
Diazinon	0.0625	0.25	0.5625	-1.97123	-1.51535	-1.03418
Carbaryl	0	0.230769	0.461538	-2.1266	-1.59539	-1.0697
Toluene-2,4-diisocyanate	0.269171	0.309953	0.354526	-1.90513	-1.78398	-1.66696

## Sheet: Excel Table S2
	Predicted detection frequency			Predicted air concentration (log mgm3)
CompTox Preferred Name	2.5th percentile	50th percentile	97.5th percentile	2.5th percentile	50th percentile	97.5th percentile
1,1,2-Trichloro-1,2,2-trifluoroethane	0.698113	0.867925	0.953066	3.39843	3.73331	4.08136
Carbon tetrachloride	0.583333	0.833333	0.958333	3.14736	3.6227	4.10301
Dichlorodifluoromethane	0.428571	0.785714	1	2.76488	3.31085	3.89378
Trichlorofluoromethane	0.5	0.777778	1	2.38844	2.92302	3.45857
Chlorodifluoromethane	0.333333	0.666667	0.933333	2.12919	2.74206	3.29603
Chloromethane	0.5	0.875	1	1.96768	2.62965	3.38499
2-Methylpentane	0.25	0.5	0.75	1.99002	2.4684	2.98595
2-Methylbutane	0.176471	0.411765	0.647059	1.89853	2.41793	2.88069
3-Methylpentane	0.0833333	0.416667	0.666667	1.64608	2.25674	2.86011
1,1,1-Trichloroethane	0.715953	0.808366	0.883268	2.10255	2.25529	2.38564
Propane	0.291667	0.541667	0.833333	1.74017	2.18816	2.63003
Vinyl chloride	0.373333	0.526667	0.686667	1.95772	2.18067	2.42627
Methylcyclohexane	0.294118	0.529412	0.764706	1.69992	2.17209	2.61496
Pentane	0.317073	0.512195	0.682927	1.84975	2.16443	2.47186
Ethanethiol	0.285714	0.571429	0.785714	1.63329	2.13628	2.62367
Isobutane	0.142857	0.571429	0.857143	1.35354	2.09924	2.77379
Tetrachloroethylene	0.710458	0.766268	0.819422	1.96711	2.06496	2.16419
Butane	0.1875	0.4375	0.6875	1.52833	2.04995	2.54798
Methyl bromide	0.368421	0.631579	0.894737	1.53293	2.02365	2.51623
Phosgene	0.52	0.8	0.96	1.51031	1.99238	2.45746
Dichloromethane	0.589317	0.741064	0.864198	1.75334	1.8999	2.05338
Hexachloroethane	0.2	0.5	0.9	1.09384	1.79193	2.48761
Sevoflurane	0.246875	0.5625	0.875	1.10007	1.78593	2.44944
Methanethiol	0.395349	0.581395	0.767442	1.45368	1.7636	2.11079
n-Hexane	0.58386	0.640702	0.703518	1.68069	1.75273	1.82182
Methyl isocyanate	0.461538	0.769231	1	1.22211	1.70153	2.17367
1,3-Butadiene	0.234804	0.372549	0.529412	1.36339	1.65657	1.9496
Acrylonitrile	0.516667	0.7	0.833333	1.39135	1.65267	1.91765
Enflurane	0.125	0.5	0.875	0.946669	1.6439	2.33575
Halothane	0.333333	0.583333	0.916667	1.07294	1.62806	2.22493
1,2-Dichloroethane	0.5	0.727273	0.909091	1.17293	1.61385	2.0213
Diethyl ether	0.379762	0.619048	0.809524	1.19446	1.59813	2.03003
Methyl acetate	0.565217	0.76087	0.913043	1.28955	1.58127	1.86301
Heptane	0.570215	0.652344	0.722656	1.43546	1.57542	1.71308
1-Butanethiol	0.2	0.6	1	0.825705	1.56123	2.34292
Vinyl acetate	0.410256	0.589744	0.74359	1.25248	1.54162	1.84692
17-Methyltestosterone	0.142857	0.571429	0.857143	0.610184	1.53811	2.53043
Isoflurane	0.166667	0.416667	0.666667	1.11186	1.53768	1.98234
Ethyl acetate	0.606911	0.706263	0.80351	1.42349	1.53448	1.65523
Chloroform	0.511628	0.697674	0.860465	1.20996	1.52773	1.8654
Acetone	0.691872	0.824681	0.918319	1.39488	1.52186	1.65316
Ethyl acrylate	0.461538	0.653846	0.846154	1.12252	1.52162	1.89757
1,2-Propylene oxide	0.4	0.8	1	0.885776	1.50619	2.08999
Methyl formate	0.466667	0.8	1	0.968659	1.49638	1.99046
Cyclohexane	0.404255	0.510638	0.627926	1.27849	1.49137	1.68833
Methyl acrylate	0.363636	0.545455	0.772727	1.08719	1.47865	1.86033
Cumene	0.712329	0.808219	0.890753	1.25247	1.47545	1.71822
1,2-Dichloroethylene	0.142857	0.571429	0.857143	0.765553	1.46798	2.15474
2-Methoxyethyl acetate	0.4	0.666667	0.933333	0.988553	1.45714	1.99132
Methyl ethyl ketone	0.596667	0.706	0.80735	1.36984	1.45596	1.53946
Tetrahydrofuran	0.492063	0.634921	0.777778	1.21088	1.45304	1.70673
Methyl disulfide	0.142857	0.571429	0.857143	0.747183	1.4444	2.1515
Epichlorohydrin	0.553571	0.696429	0.821429	1.26818	1.44384	1.6314
Bis[2-(dimethylamino)ethyl]ether	0.2	0.6	1	0.590975	1.44136	2.29249
Resorcinol	0.222222	0.444444	0.777778	0.794025	1.43496	2.03743
Dimethyl sulfide	0.2	0.6	0.8025	0.852528	1.42796	2.00627
Propyl acetate	0.636947	0.734513	0.83208	1.2412	1.42735	1.62281
2-Nitropropane	0.333333	0.833333	1	0.658304	1.42629	2.23657
1,4-Dioxane	0.444444	0.6	0.755556	1.14208	1.41009	1.6966
Acetonitrile	0.588235	0.882353	1	0.91516	1.38868	1.88255
Toluene	0.673688	0.713164	0.751525	1.33126	1.37373	1.41327
Isopropyl acetate	0.680412	0.783505	0.876289	1.17184	1.37207	1.57903
Trimethylamine	0.111111	0.444444	0.777778	0.747172	1.35757	2.00854
1-Chloro-4-(trifluoromethyl)benzene	0.333333	0.583333	0.833333	0.780139	1.33534	1.86185
Trichloroethylene	0.537396	0.626039	0.709211	1.20523	1.31526	1.4405
N,N-Dimethylethylamine	0.333333	0.5	0.666667	1.00549	1.31288	1.64207
Benzene	0.460993	0.561366	0.663847	1.20504	1.30813	1.41571
1-Methoxy-2-propyl acetate	0.568421	0.684211	0.789474	1.09612	1.30266	1.4906
Acrolein	0.402299	0.517241	0.637931	1.10121	1.28127	1.43845
Octane	0.272727	0.636364	0.909091	0.693661	1.27795	1.88611
Butyl glycidyl ether	0.538462	0.692308	0.884615	0.905354	1.26009	1.62444
Ethylbenzene	0.730129	0.7625	0.79193	1.18755	1.25933	1.33128
1-Bromopropane	0.465517	0.637931	0.775862	1.00219	1.25831	1.51792
1,1-Dichloroethylene	0.142857	0.428571	0.857143	0.572856	1.25759	1.97149
Ethylene oxide	0.573742	0.778523	0.919463	1.06404	1.24959	1.43633
Butan-2-yl acetate	0.533333	0.8	1	0.765096	1.24637	1.70953
1-Propanol	0.564356	0.683168	0.80198	1.0106	1.19578	1.38817
2-Pentanone	0.569767	0.697674	0.813953	0.977944	1.19228	1.39047
Butyl acetate	0.691096	0.738014	0.784949	1.12516	1.18317	1.24733
Dimethyl glutarate	0.3	0.6	0.9	0.546576	1.17438	1.7807
N-Nitrosodimethylamine	0.347222	0.513889	0.680556	0.920648	1.16931	1.43111
Isobutyl acetate	0.729943	0.790875	0.848004	1.05093	1.16916	1.2887
tert-Butyl acetate	0.568627	0.705882	0.823529	0.898117	1.16331	1.43215
1-Nitropropane	0.2	0.6	1	0.324256	1.15585	1.9786
1,1,2-Trichloroethane	0.4	0.666667	0.933333	0.673241	1.13719	1.59644
1-Butanol	0.6347	0.706169	0.771104	1.03181	1.1351	1.23686
Benzyl chloride	0.2	0.6	1	0.354153	1.13498	1.95062
Nitromethane	0.333333	0.777778	1	0.507014	1.12404	1.77241
alpha-Methylstyrene	0.5	0.875	1	0.488291	1.12011	1.79742
Isopropanol	0.614638	0.705827	0.790437	0.998889	1.09087	1.16815
Chlorobenzene	0.380952	0.571429	0.761905	0.678465	1.07236	1.46547
2-Methyl-1-propanol	0.613527	0.700483	0.777899	0.907836	1.0409	1.19491
Progesterone	0.5	0.785714	1	0.399336	1.03202	1.7187
Methyl methacrylate	0.487562	0.572139	0.656716	0.87422	1.03085	1.16659
2-Butanol	0.521127	0.647887	0.774648	0.793771	1.01233	1.2428
Pentyl acetate	0.653061	0.77551	0.877551	0.746205	1.01128	1.27596
Styrene	0.706157	0.741604	0.776143	0.899795	0.9967	1.08706
Methanol	0.576336	0.717557	0.83979	0.852926	0.993611	1.13396
Ethanol	0.594465	0.711443	0.813495	0.86603	0.979838	1.09714
Testosterone	0.333333	0.6	0.866667	0.33643	0.966254	1.58877
tert-Butyl alcohol	0.466667	0.733333	0.933333	0.44422	0.932235	1.44933
3-Methylbutyl acetate	0.333333	0.666667	1	0.233117	0.931871	1.72177
2-Chlorotoluene	0.285714	0.714286	1	0.250151	0.925608	1.5984
Butyl acrylate	0.533333	0.733333	0.933333	0.464762	0.923877	1.38241
Cyclohexanone	0.54878	0.634146	0.719512	0.747525	0.909229	1.06852
Allyl alcohol	0	0.4	0.8	0.0540026	0.908742	1.78583
2-Ethoxyethanol	0.402778	0.527778	0.652778	0.678741	0.907621	1.13959
4-Methyl-2-pentanone	0.689412	0.734706	0.775294	0.824354	0.900621	0.978388
Acetaldehyde	0.363636	0.545455	0.75	0.600544	0.896643	1.19457
1-Methoxy-2-propanol	0.401709	0.512821	0.623932	0.7161	0.894737	1.08115
N-Nitroso-N-methylethylamine	0.111111	0.444444	0.777778	0.24552	0.885273	1.57036
Pyridine	0.388889	0.666667	0.888889	0.438985	0.880086	1.34396
Tetrahydrofurfuryl acrylate	0.2	0.6	1	0.0839165	0.878004	1.69471
Propanal	0.139286	0.428571	0.714286	0.132359	0.876546	1.57948
Isobutyl isobutyrate	0.538462	0.769231	0.923077	0.350134	0.858144	1.36144
1,4-Dichlorobenzene	0.416667	0.625	0.791667	0.493762	0.856295	1.23437
Ethylene glycol monoethyl ether acetate	0.546154	0.646154	0.738462	0.676807	0.844381	0.997306
Morpholine	0.26087	0.434783	0.695652	0.435666	0.843975	1.2275
Diethylamine	0.333333	0.666667	0.888889	0.197687	0.835502	1.44305
Acetic anhydride	0.285714	0.571429	1	0.162072	0.815959	1.49078
1,2-Propylene glycol	0.1875	0.4375	0.6875	0.36334	0.808852	1.29544
2-Hexanone	0.461538	0.692308	0.923077	0.318986	0.799955	1.38179
2-Methoxyethanol	0.285714	0.457143	0.628571	0.478984	0.79661	1.12994
Propionic acid	0.444444	0.666667	1	0.194176	0.794781	1.39391
2-Heptanone	0.682051	0.733333	0.789744	0.671706	0.78236	0.892572
Triethylamine	0.560671	0.670732	0.792683	0.535507	0.761969	0.981375
2-Propoxyethanol	0.333333	0.571429	0.809524	0.346642	0.752233	1.1446
Diacetone alcohol	0.586207	0.681034	0.767241	0.563564	0.750843	0.929343
Ethyl lactate	0.2	0.6	1	-0.153541	0.718162	1.55793
Dimethyl succinate	0.2	0.5	0.8	0.145253	0.714919	1.32633
Methacrylic acid	0.222222	0.555556	0.777778	0.080522	0.694844	1.30343
Isophorone	0.566667	0.683333	0.8	0.451046	0.692231	0.940017
Ethyl 3-ethoxypropionate	0.454545	0.636364	0.818182	0.283098	0.689803	1.07415
1,2-Dichlorobenzene	0.294118	0.588235	0.764706	0.20943	0.675752	1.14125
Chloroprene	0.3	0.6	0.9	0.0816915	0.675362	1.24644
Limonene	0.555556	0.777778	0.944444	0.209558	0.675111	1.14703
Acrylic acid	0.307692	0.615385	0.846154	0.13521	0.674788	1.20179
3-Heptanone	0.333333	0.833333	1	-0.119428	0.670288	1.4018
Formic acid	0.526316	0.736842	0.894737	0.309317	0.657996	0.960849
Ethyl methacrylate	0.36	0.52	0.72	0.264807	0.648862	1.04593
Cyclohexanol	0.416667	0.666667	0.916667	0.0822444	0.642488	1.15766
2,3-Pentanedione	0.3	0.6	0.9	0.061269	0.640461	1.21716
5-Methyl-2-hexanone	0.610169	0.728814	0.830508	0.390397	0.635448	0.886104
Acrylamide	0.157895	0.368421	0.578947	0.187655	0.634426	1.08235
N-Nitrosodipropylamine	0.42623	0.557377	0.704918	0.396267	0.62897	0.871198
N-Nitrosodiethylamine	0.366667	0.516667	0.666667	0.378117	0.628715	0.887226
Furfuryl alcohol	0.317073	0.487805	0.634146	0.284274	0.59816	0.890758
Allyl propyl disulfide	0.333333	0.666667	1	-0.0510408	0.586864	1.23289
2-Hydroxyethyl methacrylate	0.142857	0.428571	0.857143	-0.141674	0.570702	1.3071
Camphor	0.4	0.7	1	-0.0546014	0.569983	1.19623
Acetic acid	0.651042	0.770833	0.859375	0.352375	0.545476	0.726169
Naphthalene	0.662252	0.741722	0.81457	0.37189	0.542019	0.719514
Ethanolamine	0.209877	0.290123	0.382716	0.357495	0.53442	0.725426
Aniline	0.352941	0.588235	0.823529	0.0851535	0.531694	0.983651
1,4-Benzenediamine	0	0.4	0.8	-0.342384	0.528445	1.33408
Ethylene glycol	0.195122	0.341463	0.487805	0.220461	0.522723	0.827306
2-Butoxyethyl acetate	0.552941	0.658824	0.764706	0.31926	0.517863	0.732714
Hydroquinone	0.269841	0.396825	0.524206	0.256845	0.50566	0.764278
2,3-Butanedione	0.25974	0.441558	0.662338	0.187901	0.471896	0.73213
2-(2-Ethoxyethoxy)ethyl acetate	0.25	0.625	0.875	-0.198351	0.468926	1.13816
N-Nitrosodibutylamine	0.571429	0.698413	0.809524	0.226742	0.465579	0.720533
Triethanolamine	0.0461538	0.123077	0.215385	0.157455	0.463211	0.817631
2-Butoxyethanol	0.526501	0.574022	0.615922	0.34346	0.426353	0.509522
Benzaldehyde	0.2	0.6	1	-0.459648	0.392778	1.29458
4-Butyrolactone	0.2	0.4	0.7	-0.202925	0.387902	0.955802
Diethanolamine	0.0555556	0.166667	0.305556	0.0201523	0.361039	0.732152
Ethanamine	0.2	0.5	0.8	-0.233572	0.348154	0.930236
Cyclohexylamine	0.352941	0.588235	0.823529	-0.117059	0.345731	0.798331
Diisobutyl ketone	0.604167	0.75	0.854167	0.0619963	0.342695	0.630894
2-Methyl-2,4-pentanediol	0.235294	0.529412	0.705882	-0.12771	0.329581	0.78012
Benzyl alcohol	0.285714	0.571429	0.785714	-0.176689	0.328392	0.855378
Furfural	0.296296	0.481481	0.666667	-0.0461024	0.322505	0.685408
Ethyl cyanoacrylate	0.294118	0.470588	0.617647	0.0215202	0.322018	0.631162
Dimethylamine	0.1	0.4	0.7	-0.257624	0.305758	0.925815
N-Vinyl-2-pyrrolidone	0	0.333333	0.833333	-0.445385	0.297212	1.09207
Acetoin	0.259259	0.444444	0.62963	-0.0989884	0.29119	0.675778
N,N-Dimethylacetamide	0	0.222222	0.555556	-0.390877	0.267253	0.842218
2,5-Furandione	0.227273	0.454545	0.636364	-0.137944	0.266186	0.655246
N,N-Dimethylformamide	0.258065	0.451613	0.645161	-0.0775576	0.262175	0.625105
Butanoic acid	0	0.285714	0.714286	-0.504189	0.221621	0.947949
N,N-Diethylethanolamine	0.153846	0.461538	0.692308	-0.313479	0.213567	0.714411
Di(2-ethylhexyl) phthalate	0	0.147059	0.558824	-0.483963	0.195643	0.852425
Biphenyl	0.469118	0.647059	0.823529	-0.263445	0.188126	0.657877
Dimethyl adipate	0.3	0.6	0.8	-0.396086	0.166531	0.743157
Sodium carbonate	0	0.4	0.8	-0.729214	0.153486	0.98799
Phenol	0.479592	0.540816	0.602041	0.0248548	0.14854	0.272839
Acetophenone	0.166667	0.5	0.833333	-0.656876	0.146595	0.889744
N-Nitrosopyrrolidine	0.253968	0.380952	0.539683	-0.166021	0.140656	0.438842
2-Ethylhexyl acrylate	0.4	0.8	1	-0.762965	0.13636	0.994708
1-Methylnaphthalene	0.333333	0.833333	1	-0.63687	0.126251	0.890299
Calcium carbonate	0.241379	0.413793	0.568966	-0.244291	0.116363	0.452141
Caprolactam	0.203125	0.34375	0.5	-0.211811	0.0976689	0.387247
Glutaraldehyde	0.239316	0.34188	0.444444	-0.116458	0.0895913	0.294419
Phenyl glycidyl ether	0.2	0.6	1	-0.812741	0.0877456	0.877397
Peracetic acid	0	0.4	0.8	-0.783193	0.0830661	0.906928
Diethylene glycol monomethyl ether	0.0769231	0.307692	0.538462	-0.457344	0.0791963	0.604371
2,4-Dichlorophenoxyacetic acid	0.142857	0.571429	0.857143	-0.622948	0.0750471	0.837928
N-Nitrosopiperidine	0.316667	0.45	0.583333	-0.18818	0.069272	0.354245
N-Nitrosodiethanolamine	0	0.130435	0.304348	-0.382671	0.0539892	0.479284
Oxalic acid	0	0.222222	0.555556	-0.58257	0.0378607	0.629506
N-Methyl-2-pyrrolidone	0.15	0.35	0.6	-0.378564	0.0350436	0.456179
Diethylenetriamine	0.16129	0.322581	0.483871	-0.341049	0.0164246	0.384906
N-Nitrosomorpholine	0.2	0.323077	0.492308	-0.290796	-0.00607697	0.286598
N,N-Dimethylaniline	0.307692	0.615385	0.846154	-0.526844	-0.00998156	0.508637
Triethylenetetramine	0	0.272727	0.545455	-0.581239	-0.0131106	0.551827
2-(2-Butoxyethoxy)ethyl acetate	0.330556	0.666667	0.888889	-0.702229	-0.050089	0.632104
Nicotine	0.25	0.5	0.75	-0.561149	-0.0739009	0.420032
Phthalic anhydride	0.176471	0.411765	0.647059	-0.570715	-0.0952789	0.380379
2-Ethyl-1-hexanol	0.285714	0.714286	1	-0.814586	-0.123046	0.575438
Diphenyl oxide	0.3975	0.7	0.9	-0.826245	-0.169476	0.39983
Bifenthrin	0	0.2	0.6	-1.12743	-0.172829	0.800199
Dimethyl phthalate	0.142857	0.428571	0.644643	-0.638934	-0.173517	0.347222
Ethylenediamine	0	0.266667	0.466667	-0.718575	-0.196944	0.354789
2-(2-Ethoxyethoxy)ethanol	0.0666667	0.266667	0.466667	-0.728679	-0.274002	0.200459
Chlordane	0	0.125	0.375	-1.12477	-0.360874	0.353243
Trimellitic anhydride	0	0.0833333	0.333333	-1.0248	-0.365005	0.266426
Aldicarb	0.166667	0.5	0.833333	-1.23668	-0.464362	0.334657
Pentachlorophenol	0.0869565	0.304348	0.565217	-1.20137	-0.494817	0.202975
Formaldehyde	0.599547	0.703663	0.802321	-0.591727	-0.511375	-0.436966
Bisphenol A diglycidyl ether	0.333333	0.6	0.866667	-1.05698	-0.572323	-0.0527904
Imidodicarbonic diamide, N,N',2-tris(6-isocyanatohexyl)-	0.27451	0.45098	0.627451	-0.821735	-0.584819	-0.329506
Trinitroglycerin	0.181818	0.363636	0.638636	-1.20622	-0.61684	-0.0428441
Anthracene	0.598664	0.719572	0.824013	-0.757477	-0.650716	-0.533686
Phenanthrene	0.5	0.685185	0.833333	-0.962845	-0.701621	-0.440254
Di-n-octyl phthalate	0	0	0.5	-1.63744	-0.707747	0.280318
Benzophenone	0	0.4	0.8	-1.57229	-0.742249	0.0928407
Captan	0.2	0.5	0.8	-1.37084	-0.761036	-0.155564
Estrone	0.0714286	0.285714	0.642857	-1.47838	-0.765346	-0.068118
1,6-Diisocyanatohexane	0.452215	0.476899	0.504755	-0.96804	-0.907218	-0.842738
2-(2-Butoxyethoxy)ethanol	0.166667	0.309524	0.452381	-1.22971	-0.933162	-0.622187
1,6-Hexanediol diacrylate	0.181818	0.454545	0.818182	-1.57034	-0.968146	-0.443329
1,1-Methylenebis(4-isocyanatocyclohexane)	0.333333	0.490196	0.647059	-1.26363	-0.994852	-0.730225
4,4'-Diphenylmethane diisocyanate	0.402864	0.453285	0.516047	-1.21732	-1.16196	-1.10497
Diethyl phthalate	0.0625	0.3125	0.5625	-1.68624	-1.20102	-0.731854
1,1':4',1''-Terphenyl	0	0.4	0.8	-2.08873	-1.26061	-0.397557
Dibutyl phthalate	0.117647	0.352941	0.588235	-1.74957	-1.28522	-0.823874
Malathion	0	0.181818	0.454545	-2.02782	-1.4072	-0.833249
2-Butanone peroxide	0.162791	0.24031	0.325581	-1.64249	-1.42564	-1.20869
Bisphenol A	0.129032	0.322581	0.484677	-1.82859	-1.44063	-1.082
3,3'-Dimethoxybenzidine	0	0.2	0.6	-2.2861	-1.45638	-0.587806
2,4,6-Trinitrotoluene	0.0666667	0.2	0.466667	-1.98254	-1.46785	-0.923878
Triglycidyl isocyanurate	0.188312	0.272727	0.37013	-1.68599	-1.4747	-1.2849
Isophorone diisocyanate	0.392727	0.461818	0.541818	-1.65406	-1.50622	-1.3475
Diazinon	0.0625	0.25	0.5625	-1.97123	-1.51535	-1.03418
Pyrene	0.351761	0.577465	0.788732	-1.76813	-1.52069	-1.27565
Thiram	0	0.222222	0.444444	-2.18914	-1.55177	-0.894025
4,4'-Diaminobiphenyl methane	0.0555556	0.194444	0.333333	-1.90213	-1.56942	-1.22564
17beta-Estradiol	0.315789	0.526316	0.789474	-2.08834	-1.59083	-1.15298
Carbaryl	0	0.230769	0.461538	-2.1266	-1.59539	-1.0697
Chlorpyrifos	0.0526316	0.210526	0.421053	-2.07962	-1.61377	-1.15441
Toluene-2,4-diisocyanate	0.269171	0.309953	0.354526	-1.90513	-1.78398	-1.66696
Trimethylolpropane triacrylate	0	0.166667	0.666667	-2.63093	-1.8062	-1.0187
Toluene-2,6-diisocyanate	0.270156	0.312164	0.353068	-1.91989	-1.80802	-1.68221
Estriol	0.0555556	0.222222	0.444444	-2.41507	-1.88425	-1.33351
3,3'-Dichlorobenzidine	0.0588235	0.235294	0.470588	-2.4013	-1.94297	-1.49561
Abietic acid	0	0.375	0.75	-2.63912	-1.95711	-1.27984
4,4'-Methylenebis(2-chloroaniline)	0	0.1875	0.375	-2.41491	-1.96482	-1.43872
Benzoyl peroxide	0	0.166667	0.416667	-2.54349	-1.97541	-1.37043
Chrysene	0.167089	0.382278	0.688608	-2.19168	-2.01801	-1.83288
Warfarin	0	0	0.285714	-3.39641	-2.6992	-2.02716
Benzo(a)pyrene	0.0330789	0.160305	0.50388	-2.99558	-2.76134	-2.50654
Capsaicin	0	0.111111	0.333333	-3.66457	-2.96154	-2.33536

## Sheet: Excel Table S3
DTXSID	Substance name	NAICS sector	NAICS subsector	Predicted detection probability	Median predicted air conc. (log10 mg m-3)	Substance notes
DTXSID7051892	2,4,6-Trimethyl-2,4,6-tris(3,3,3-trifluoropropyl)cyclotrisiloxane	Manufacturing	Chemical Manufacturing	0.998	9.632	Plasticizer
DTXSID7051892	2,4,6-Trimethyl-2,4,6-tris(3,3,3-trifluoropropyl)cyclotrisiloxane	Manufacturing	Plastics and Rubber Products Manufacturing	0.998	9.149	Plasticizer
DTXSID5067841	1,1,2,2-Tetrahydroperfluorotetradecyl acrylate	Manufacturing	Chemical Manufacturing	0.979	6.74	PFAS (per- and polyfluoroalkyl substances)
DTXSID10889126	Silicic acid, diethoxyoctylsilyl trimethylsilyl ester	Manufacturing	Chemical Manufacturing	0.995	5.717	Functional reactive water repellent
DTXSID9037743	10:2 Fluorotelomer acrylate	Manufacturing	Chemical Manufacturing	0.98	5.567	PFAS (per- and polyfluoroalkyl substances)
DTXSID5067348	8:2 Fluorotelomer acrylate	Manufacturing	Chemical Manufacturing	0.983	5.538	PFAS (per- and polyfluoroalkyl substances)
DTXSID6065345	1,6-Hexanediylbis(trichlorosilane)	Manufacturing	Chemical Manufacturing	0.996	5.354	Silane
DTXSID5042326	Perfluoroisobutyl methyl ether	Manufacturing	Chemical Manufacturing	0.976	5.328	PFAS (per- and polyfluoroalkyl substances)
DTXSID4044400	Tetrabutylammonium bromide	Manufacturing	Chemical Manufacturing	0.999	4.868	Antimicrobial; Antistatic; Detergent
DTXSID8062155	1-Butanaminium, N,N,N-tributyl-, hydroxide	Manufacturing	Chemical Manufacturing	0.997	4.832	Chemical manufacturing reagent/intermediate
DTXSID8062155	1-Butanaminium, N,N,N-tributyl-, hydroxide	Manufacturing	Miscellaneous Manufacturing	0.995	4.78	Chemical manufacturing reagent/intermediate
DTXSID60862823	Perfluoro(2-methyl-3-oxahexanoyl) fluoride	Manufacturing	Chemical Manufacturing	0.97	4.761	PFAS (per- and polyfluoroalkyl substances)
DTXSID8062155	1-Butanaminium, N,N,N-tributyl-, hydroxide	Manufacturing	Computer and Electronic Product Manufacturing	0.991	4.619	Chemical manufacturing reagent/intermediate
DTXSID4044400	Tetrabutylammonium bromide	Manufacturing	Textile Mills	0.994	4.546	Antimicrobial; Antistatic; Detergent
DTXSID30869884	2H,3H-Decafluoropentane	Manufacturing	Chemical Manufacturing	0.914	4.455	PFAS (per- and polyfluoroalkyl substances)

## Sheet: Excel Table S4
						Predicted air concentration (log mgm3)
DTXSID	CAS RN	CompTox Preferred Name	Sector Name	Subsector Name	Pred. detection probability	Mean	2.5th percentile	50th percentile	97.5th percentile	New chemical?
DTXSID0020107	22839-47-0	Aspartame	Manufacturing	Food Manufacturing	0.097	-1.349	-1.963	-1.337	0.516	TRUE
DTXSID0020151	140-11-4	Benzyl acetate	Manufacturing	Food Manufacturing	0.522	-0.781	-1.405	-0.81	1.144	FALSE
DTXSID0020151	140-11-4	Benzyl acetate	Manufacturing	Miscellaneous Manufacturing	0.625	-0.299	-0.993	-0.284	1.491	FALSE
DTXSID0020153	100-44-7	Benzyl chloride	Manufacturing	Apparel Manufacturing	0.723	1.063	0.413	1.084	2.862	FALSE
DTXSID0020153	100-44-7	Benzyl chloride	Manufacturing	Fabricated Metal Product Manufacturing	0.731	1.138	0.483	1.147	2.905	FALSE
DTXSID0020153	100-44-7	Benzyl chloride	Manufacturing	Food Manufacturing	0.673	0.731	0.088	0.729	2.735	FALSE
DTXSID0020153	100-44-7	Benzyl chloride	Manufacturing	Leather and Allied Product Manufacturing	0.848	1.61	0.995	1.611	3.523	FALSE
DTXSID0020153	100-44-7	Benzyl chloride	Manufacturing	Miscellaneous Manufacturing	0.681	1.215	0.624	1.208	3.219	FALSE
DTXSID0020153	100-44-7	Benzyl chloride	Manufacturing	Primary Metal Manufacturing	0.708	0.946	0.36	0.915	2.846	FALSE
DTXSID0020153	100-44-7	Benzyl chloride	Manufacturing	Textile Mills	0.706	1.065	0.488	1.052	2.896	FALSE
DTXSID0020232	58-08-2	Caffeine	Manufacturing	Beverage and Tobacco Product Manufacturing	0.398	-1.05	-1.691	-1.05	0.924	TRUE
DTXSID0020234	62-54-4	Calcium acetate	Manufacturing	Beverage and Tobacco Product Manufacturing	0.799	-0.371	-0.969	-0.347	1.459	TRUE
DTXSID0020234	62-54-4	Calcium acetate	Manufacturing	Chemical Manufacturing	0.866	0.934	0.255	0.961	2.768	TRUE
DTXSID0020234	62-54-4	Calcium acetate	Manufacturing	Petroleum and Coal Products Manufacturing	0.736	0.291	-0.342	0.306	2.169	TRUE
DTXSID0020286	95-74-9	3-Chloro-4-methylaniline	Manufacturing	Chemical Manufacturing	0.631	-0.148	-0.77	-0.153	1.69	TRUE
DTXSID0020367	52-89-1	l-Cysteine hydrochloride	Manufacturing	Beverage and Tobacco Product Manufacturing	0.157	-1.455	-2.097	-1.454	0.439	TRUE
DTXSID0020446	330-54-1	Diuron	Manufacturing	Plastics and Rubber Products Manufacturing	0.131	-1.818	-2.411	-1.845	0.061	FALSE
DTXSID0020448	78-87-5	1,2-Dichloropropane	Manufacturing	Chemical Manufacturing	0.778	1.716	1.124	1.714	3.468	FALSE
DTXSID0020494	756-79-6	Dimethyl methylphosphonate	Manufacturing	Chemical Manufacturing	0.524	1	0.359	1.017	2.858	TRUE
DTXSID0020494	756-79-6	Dimethyl methylphosphonate	Manufacturing	Plastics and Rubber Products Manufacturing	0.313	0.527	-0.088	0.522	2.322	TRUE
DTXSID0020498	120-61-6	Dimethyl terephthalate	Manufacturing	Apparel Manufacturing	0.532	0.282	-0.325	0.252	2.193	TRUE
DTXSID0020498	120-61-6	Dimethyl terephthalate	Manufacturing	Chemical Manufacturing	0.633	0.502	-0.161	0.488	2.465	TRUE
DTXSID0020498	120-61-6	Dimethyl terephthalate	Manufacturing	Leather and Allied Product Manufacturing	0.71	0.773	0.166	0.776	2.567	TRUE
DTXSID0020498	120-61-6	Dimethyl terephthalate	Manufacturing	Textile Mills	0.533	0.25	-0.413	0.25	2.057	TRUE
DTXSID0020529	121-14-2	2,4-Dinitrotoluene	Manufacturing	Chemical Manufacturing	0.391	-0.734	-1.365	-0.758	1.103	TRUE
DTXSID0020575	140-67-0	Estragole	Manufacturing	Chemical Manufacturing	0.763	-0.057	-0.725	-0.072	1.717	TRUE
DTXSID0020600	75-21-8	Ethylene oxide	Manufacturing	Paper Manufacturing	0.846	1.982	1.347	2.015	3.931	FALSE
DTXSID0020600	75-21-8	Ethylene oxide	Manufacturing	Petroleum and Coal Products Manufacturing	0.796	1.309	0.708	1.275	3.236	FALSE
DTXSID0020602	120-93-4	Ethylene urea	Manufacturing	Apparel Manufacturing	0.409	1	0.374	0.983	2.906	TRUE
DTXSID0020602	120-93-4	Ethylene urea	Manufacturing	Chemical Manufacturing	0.496	1.31	0.672	1.327	3.242	TRUE
DTXSID0020602	120-93-4	Ethylene urea	Manufacturing	Leather and Allied Product Manufacturing	0.604	1.555	0.944	1.542	3.479	TRUE
DTXSID0020602	120-93-4	Ethylene urea	Manufacturing	Textile Mills	0.43	1.06	0.464	1.076	2.803	TRUE
DTXSID0020606	103-23-1	Bis(2-ethylhexyl)hexanedioate	Manufacturing	Apparel Manufacturing	0.098	-0.879	-1.547	-0.858	1.032	FALSE
DTXSID0020606	103-23-1	Bis(2-ethylhexyl)hexanedioate	Manufacturing	Chemical Manufacturing	0.125	-0.607	-1.222	-0.63	1.2	FALSE
DTXSID0020606	103-23-1	Bis(2-ethylhexyl)hexanedioate	Manufacturing	Leather and Allied Product Manufacturing	0.189	-0.335	-0.982	-0.292	1.5	FALSE
DTXSID0020606	103-23-1	Bis(2-ethylhexyl)hexanedioate	Manufacturing	Machinery Manufacturing	0.068	-0.851	-1.489	-0.883	1.21	FALSE
DTXSID0020606	103-23-1	Bis(2-ethylhexyl)hexanedioate	Manufacturing	Miscellaneous Manufacturing	0.089	-0.793	-1.425	-0.782	1.097	FALSE
DTXSID0020606	103-23-1	Bis(2-ethylhexyl)hexanedioate	Manufacturing	Nonmetallic Mineral Product Manufacturing	0.075	-0.846	-1.449	-0.85	0.918	FALSE
DTXSID0020606	103-23-1	Bis(2-ethylhexyl)hexanedioate	Manufacturing	Paper Manufacturing	0.085	-0.709	-1.369	-0.723	1.187	FALSE
DTXSID0020606	103-23-1	Bis(2-ethylhexyl)hexanedioate	Manufacturing	Petroleum and Coal Products Manufacturing	0.047	-1.309	-1.92	-1.306	0.578	FALSE
DTXSID0020606	103-23-1	Bis(2-ethylhexyl)hexanedioate	Manufacturing	Textile Mills	0.092	-0.887	-1.55	-0.903	0.971	FALSE
DTXSID0020654	105-87-3	Geranyl acetate	Manufacturing	Chemical Manufacturing	0.752	-0.041	-0.687	-0.098	1.975	TRUE
DTXSID0021094	101-80-4	4,4'-Oxydianiline	Manufacturing	Chemical Manufacturing	0.396	-0.983	-1.603	-0.999	0.831	TRUE
DTXSID0021096	102-77-2	N-Oxydiethylene-2-benzothiazylsulfenamide	Manufacturing	Chemical Manufacturing	0.501	-0.398	-1.026	-0.389	1.463	TRUE
DTXSID0021096	102-77-2	N-Oxydiethylene-2-benzothiazylsulfenamide	Manufacturing	Plastics and Rubber Products Manufacturing	0.289	-0.887	-1.481	-0.891	1.027	TRUE
DTXSID0021177	298-14-6	Potassium bicarbonate	Manufacturing	Beverage and Tobacco Product Manufacturing	0.403	-0.865	-1.565	-0.889	1.153	TRUE
DTXSID0021177	298-14-6	Potassium bicarbonate	Manufacturing	Chemical Manufacturing	0.549	0.455	-0.217	0.485	2.278	TRUE
DTXSID0021177	298-14-6	Potassium bicarbonate	Manufacturing	Miscellaneous Manufacturing	0.483	0.318	-0.361	0.362	2.209	TRUE
DTXSID0021206	57-55-6	1,2-Propylene glycol	Manufacturing	Apparel Manufacturing	0.467	0.685	0.069	0.7	2.513	FALSE
DTXSID0021206	57-55-6	1,2-Propylene glycol	Manufacturing	Fabricated Metal Product Manufacturing	0.447	0.732	0.051	0.745	2.629	FALSE
DTXSID0021206	57-55-6	1,2-Propylene glycol	Manufacturing	Leather and Allied Product Manufacturing	0.636	1.279	0.643	1.319	3.006	FALSE
DTXSID0021206	57-55-6	1,2-Propylene glycol	Manufacturing	Miscellaneous Manufacturing	0.462	0.832	0.227	0.792	2.773	FALSE
DTXSID0021206	57-55-6	1,2-Propylene glycol	Manufacturing	Petroleum and Coal Products Manufacturing	0.291	0.271	-0.376	0.295	2.095	FALSE
DTXSID0021206	57-55-6	1,2-Propylene glycol	Manufacturing	Plastics and Rubber Products Manufacturing	0.286	0.53	-0.102	0.591	2.499	FALSE
DTXSID0021206	57-55-6	1,2-Propylene glycol	Manufacturing	Textile Mills	0.431	0.729	0.053	0.712	2.614	FALSE
DTXSID0021333	97-74-5	Tetramethylthiuram monosulfide	Manufacturing	Plastics and Rubber Products Manufacturing	0.21	-1.214	-1.888	-1.212	0.729	TRUE
DTXSID0021462	136-23-2	Zinc dibutyldithiocarbamate	Manufacturing	Chemical Manufacturing	0.445	-1.372	-2.005	-1.357	0.458	TRUE
DTXSID0021462	136-23-2	Zinc dibutyldithiocarbamate	Manufacturing	Petroleum and Coal Products Manufacturing	0.24	-2.051	-2.68	-2.051	-0.21	TRUE
DTXSID0021462	136-23-2	Zinc dibutyldithiocarbamate	Manufacturing	Plastics and Rubber Products Manufacturing	0.249	-1.811	-2.455	-1.851	0.136	TRUE
DTXSID0021543	111-85-3	1-Chlorooctane	Manufacturing	Chemical Manufacturing	0.803	1.104	0.412	1.116	2.906	TRUE
DTXSID0021597	111-71-7	Heptanal	Manufacturing	Chemical Manufacturing	0.776	0.791	0.12	0.798	2.697	TRUE
DTXSID0021751	75-89-8	2,2,2-Trifluoroethanol	Manufacturing	Chemical Manufacturing	0.888	1.546	0.937	1.503	3.504	FALSE
DTXSID0021757	78-27-3	1-Ethynylcyclohexanol	Manufacturing	Chemical Manufacturing	0.722	0.39	-0.218	0.374	2.269	TRUE
DTXSID0021759	78-83-1	2-Methyl-1-propanol	Mining, Quarrying, and Oil and Gas Extraction	Support Activities for Mining	0.336	1.326	0.654	1.33	3.249	FALSE
DTXSID0021832	99-97-8	N,N,4-Trimethylaniline	Manufacturing	Chemical Manufacturing	0.727	0.792	0.15	0.769	2.615	FALSE
DTXSID0021832	99-97-8	N,N,4-Trimethylaniline	Mining, Quarrying, and Oil and Gas Extraction	Support Activities for Mining	0.364	0.85	0.217	0.872	2.67	FALSE
DTXSID0021886	107-45-9	tert-Octylamine	Manufacturing	Chemical Manufacturing	0.796	0.553	-0.066	0.578	2.319	TRUE
DTXSID0021961	119-61-9	Benzophenone	Manufacturing	Chemical Manufacturing	0.414	-0.669	-1.36	-0.661	1.119	FALSE
DTXSID0021965	120-82-1	1,2,4-Trichlorobenzene	Manufacturing	Chemical Manufacturing	0.589	0.567	-0.045	0.59	2.377	FALSE
DTXSID0021969	121-33-5	4-Hydroxy-3-methoxybenzaldehyde	Manufacturing	Chemical Manufacturing	0.436	0.015	-0.614	0.048	1.693	TRUE
DTXSID0022016	280-57-9	1,4-Diazabicyclo[2.2.2]octane	Manufacturing	Chemical Manufacturing	0.645	1.261	0.626	1.27	3.052	FALSE
DTXSID0022062	563-80-4	3-Methyl-2-butanone	Manufacturing	Chemical Manufacturing	0.792	1.411	0.82	1.411	3.127	FALSE
DTXSID0022191	2455-24-5	Tetrahydrofurfuryl methacrylate	Manufacturing	Chemical Manufacturing	0.774	0.939	0.297	0.891	2.85	TRUE
DTXSID0022191	2455-24-5	Tetrahydrofurfuryl methacrylate	Manufacturing	Plastics and Rubber Products Manufacturing	0.583	0.546	-0.095	0.552	2.305	TRUE
DTXSID0022193	2495-37-6	Benzyl methacrylate	Manufacturing	Chemical Manufacturing	0.718	0.514	-0.095	0.531	2.31	TRUE
DTXSID0022305	1746-23-2	4-tert-Butylstyrene	Manufacturing	Chemical Manufacturing	0.948	1.875	1.282	1.887	3.629	TRUE
DTXSID0022480	620-17-7	3-Ethylphenol	Manufacturing	Chemical Manufacturing	0.663	-0.433	-1.046	-0.458	1.401	TRUE
DTXSID0022480	620-17-7	3-Ethylphenol	Mining, Quarrying, and Oil and Gas Extraction	Support Activities for Mining	0.306	-0.41	-1.056	-0.423	1.302	TRUE
DTXSID0023244	6284-40-8	(2R,3R,4R,5S)-6-(Methylamino)hexane-1,2,3,4,5-pentol	Manufacturing	Chemical Manufacturing	0.083	-0.311	-0.918	-0.295	1.502	TRUE
DTXSID0024050	75-37-6	1,1-Difluoroethane	Manufacturing	Chemical Manufacturing	0.83	2.926	2.282	2.94	4.804	FALSE
DTXSID0024050	75-37-6	1,1-Difluoroethane	Manufacturing	Plastics and Rubber Products Manufacturing	0.633	2.425	1.787	2.405	4.308	FALSE
DTXSID0024050	75-37-6	1,1-Difluoroethane	Utilities	Utilities	0.411	2.404	1.791	2.427	4.434	FALSE
DTXSID0024183	96-33-3	Methyl acrylate	Manufacturing	Apparel Manufacturing	0.593	1.417	0.775	1.439	3.317	FALSE
DTXSID0024183	96-33-3	Methyl acrylate	Manufacturing	Beverage and Tobacco Product Manufacturing	0.583	0.411	-0.239	0.427	2.235	FALSE
DTXSID0024183	96-33-3	Methyl acrylate	Manufacturing	Leather and Allied Product Manufacturing	0.762	2.026	1.35	2.014	3.827	FALSE
DTXSID0024183	96-33-3	Methyl acrylate	Manufacturing	Textile Mills	0.62	1.492	0.863	1.487	3.381	FALSE
DTXSID0024185	79-22-1	Methyl chlorocarbonate	Manufacturing	Chemical Manufacturing	0.767	1.969	1.281	1.949	3.903	TRUE
DTXSID0024187	74-88-4	Methyl iodide	Manufacturing	Chemical Manufacturing	0.756	1.783	1.137	1.817	3.478	TRUE
DTXSID0024216	1929-82-4	Nitrapyrin	Manufacturing	Chemical Manufacturing	0.752	0.236	-0.429	0.246	2.06	TRUE
DTXSID0024395	108-24-7	Acetic anhydride	Manufacturing	Chemical Manufacturing	0.741	1.109	0.504	1.094	2.944	FALSE
DTXSID0024397	102-01-2	Acetoacetanilide	Manufacturing	Chemical Manufacturing	0.271	-1.21	-1.789	-1.167	0.504	TRUE
DTXSID0024501	130-17-6	2-(4-Aminophenyl)-6-methylbenzothiazole sulfonic acid	Manufacturing	Chemical Manufacturing	0.287	-1.39	-2.029	-1.397	0.554	TRUE
DTXSID0024553	123-77-3	Azodicarbonamide	Manufacturing	Chemical Manufacturing	0.186	-0.821	-1.432	-0.781	1.08	FALSE
DTXSID0024553	123-77-3	Azodicarbonamide	Manufacturing	Miscellaneous Manufacturing	0.16	-0.962	-1.678	-0.999	0.969	FALSE
DTXSID0024553	123-77-3	Azodicarbonamide	Manufacturing	Plastics and Rubber Products Manufacturing	0.077	-1.192	-1.798	-1.211	0.803	FALSE
DTXSID0024921	1761-71-3	4,4'-Diaminodicyclohexylmethane	Manufacturing	Chemical Manufacturing	0.477	-0.585	-1.202	-0.604	1.247	TRUE
DTXSID0024921	1761-71-3	4,4'-Diaminodicyclohexylmethane	Manufacturing	Plastics and Rubber Products Manufacturing	0.227	-1.065	-1.686	-1.107	0.775	TRUE
DTXSID0025070	147-47-7	1,2-Dihydro-2,2,4-trimethylquinoline	Manufacturing	Plastics and Rubber Products Manufacturing	0.423	-0.79	-1.402	-0.791	1.038	TRUE
DTXSID0025074	89-86-1	2,4-Dihydroxybenzoic acid	Manufacturing	Chemical Manufacturing	0.794	0.461	-0.185	0.441	2.31	TRUE
DTXSID0025361	106-91-2	Glycidyl methacrylate	Manufacturing	Chemical Manufacturing	0.681	1.564	0.906	1.579	3.42	TRUE
DTXSID0025363	79-14-1	Glycolic acid	Manufacturing	Apparel Manufacturing	0.391	-0.218	-0.867	-0.195	1.594	TRUE
DTXSID0025363	79-14-1	Glycolic acid	Manufacturing	Chemical Manufacturing	0.417	0.119	-0.585	0.125	1.857	TRUE
DTXSID0025363	79-14-1	Glycolic acid	Manufacturing	Computer and Electronic Product Manufacturing	0.324	-0.168	-0.794	-0.136	1.505	TRUE
DTXSID0025363	79-14-1	Glycolic acid	Manufacturing	Leather and Allied Product Manufacturing	0.566	0.356	-0.242	0.374	2.182	TRUE
DTXSID0025363	79-14-1	Glycolic acid	Manufacturing	Paper Manufacturing	0.351	0.082	-0.565	0.086	1.91	TRUE
DTXSID0025363	79-14-1	Glycolic acid	Manufacturing	Petroleum and Coal Products Manufacturing	0.25	-0.577	-1.24	-0.582	1.425	TRUE
DTXSID0025363	79-14-1	Glycolic acid	Manufacturing	Textile Mills	0.356	-0.131	-0.742	-0.123	1.568	TRUE
DTXSID0025363	79-14-1	Glycolic acid	Utilities	Utilities	0.101	-0.441	-1.133	-0.43	1.351	TRUE
DTXSID0025440	56-18-8	Norspermidine	Manufacturing	Chemical Manufacturing	0.467	0.552	-0.118	0.536	2.438	TRUE
DTXSID0025492	112-52-7	1-Chlorododecane	Manufacturing	Chemical Manufacturing	0.772	0.341	-0.323	0.383	2.227	TRUE
DTXSID0025494	2461-18-9	Dodecyl glycidyl ether	Manufacturing	Chemical Manufacturing	0.736	-0.094	-0.744	-0.137	1.724	TRUE
DTXSID0025604	637-92-3	Ethyl T-butyl ether	Manufacturing	Petroleum and Coal Products Manufacturing	0.678	1.083	0.451	1.084	2.851	TRUE
DTXSID0025608	123-39-7	N-Methylformamide	Manufacturing	Chemical Manufacturing	0.437	0.222	-0.483	0.225	2.108	TRUE
DTXSID0025816	144-62-7	Oxalic acid	Manufacturing	Electrical Equipment, Appliance, and Component Manufacturing	0.195	-0.15	-0.778	-0.145	1.627	FALSE
DTXSID0025816	144-62-7	Oxalic acid	Manufacturing	Miscellaneous Manufacturing	0.239	0.049	-0.618	0.058	1.789	FALSE
DTXSID0025816	144-62-7	Oxalic acid	Manufacturing	Paper Manufacturing	0.22	0.111	-0.501	0.13	1.81	FALSE
DTXSID0025949	143-18-0	Potassium oleate	Manufacturing	Apparel Manufacturing	0.102	-3.03	-3.729	-3.069	-0.989	TRUE
DTXSID0025949	143-18-0	Potassium oleate	Manufacturing	Chemical Manufacturing	0.136	-2.748	-3.444	-2.805	-0.619	TRUE
DTXSID0025949	143-18-0	Potassium oleate	Manufacturing	Fabricated Metal Product Manufacturing	0.103	-3.007	-3.707	-2.987	-1.031	TRUE
DTXSID0025949	143-18-0	Potassium oleate	Manufacturing	Leather and Allied Product Manufacturing	0.197	-2.442	-3.168	-2.418	-0.42	TRUE
DTXSID0025949	143-18-0	Potassium oleate	Manufacturing	Plastics and Rubber Products Manufacturing	0.056	-3.197	-3.855	-3.233	-1.2	TRUE
DTXSID0025949	143-18-0	Potassium oleate	Manufacturing	Textile Mills	0.09	-2.952	-3.675	-2.957	-1.047	TRUE
DTXSID0025991	104-91-6	4-Nitrosophenol	Manufacturing	Apparel Manufacturing	0.401	-0.6	-1.186	-0.635	1.2	TRUE
DTXSID0025991	104-91-6	4-Nitrosophenol	Manufacturing	Leather and Allied Product Manufacturing	0.606	-0.008	-0.622	0.049	1.762	TRUE
DTXSID0025991	104-91-6	4-Nitrosophenol	Manufacturing	Textile Mills	0.406	-0.483	-1.097	-0.484	1.308	TRUE
DTXSID0026175	1025-15-6	Triallyl isocyanurate	Manufacturing	Chemical Manufacturing	0.658	-0.105	-0.699	-0.141	1.594	TRUE
DTXSID0026175	1025-15-6	Triallyl isocyanurate	Manufacturing	Electrical Equipment, Appliance, and Component Manufacturing	0.528	-0.464	-1.096	-0.458	1.299	TRUE
DTXSID0026175	1025-15-6	Triallyl isocyanurate	Manufacturing	Plastics and Rubber Products Manufacturing	0.435	-0.531	-1.15	-0.547	1.335	TRUE
DTXSID0026175	1025-15-6	Triallyl isocyanurate	Manufacturing	Transportation Equipment Manufacturing	0.622	-0.367	-0.947	-0.388	1.419	TRUE
DTXSID0026252	101-02-0	Triphenyl phosphite	Manufacturing	Chemical Manufacturing	0.783	0.134	-0.517	0.152	2.005	TRUE
DTXSID0026252	101-02-0	Triphenyl phosphite	Manufacturing	Petroleum and Coal Products Manufacturing	0.607	-0.458	-1.083	-0.424	1.349	TRUE
DTXSID0026252	101-02-0	Triphenyl phosphite	Manufacturing	Plastics and Rubber Products Manufacturing	0.608	-0.216	-0.853	-0.217	1.72	TRUE
DTXSID0026387	74-99-7	1-Propyne	Manufacturing	Chemical Manufacturing	0.727	1.922	1.242	1.918	3.745	TRUE
DTXSID0026387	74-99-7	1-Propyne	Manufacturing	Petroleum and Coal Products Manufacturing	0.596	1.209	0.561	1.216	3.069	TRUE
DTXSID0026410	75-46-7	Trifluoromethane	Manufacturing	Chemical Manufacturing	0.902	4.052	3.419	4.018	5.819	TRUE
DTXSID0026410	75-46-7	Trifluoromethane	Manufacturing	Computer and Electronic Product Manufacturing	0.847	3.78	3.126	3.758	5.643	TRUE
DTXSID0026418	75-66-1	t-Butyl mercaptan	Manufacturing	Chemical Manufacturing	0.787	1.518	0.919	1.49	3.368	FALSE
DTXSID0026549	90-80-2	Gluconolactone	Manufacturing	Chemical Manufacturing	0.131	-0.985	-1.67	-0.949	0.913	TRUE
DTXSID0026549	90-80-2	Gluconolactone	Manufacturing	Nonmetallic Mineral Product Manufacturing	0.056	-1.287	-1.939	-1.319	0.667	TRUE
DTXSID0026701	104-15-4	4-Methylbenzenesulfonic acid	Manufacturing	Apparel Manufacturing	0.312	-0.367	-0.958	-0.345	1.405	FALSE
DTXSID0026701	104-15-4	4-Methylbenzenesulfonic acid	Manufacturing	Chemical Manufacturing	0.348	-0.141	-0.788	-0.157	1.762	FALSE
DTXSID0026701	104-15-4	4-Methylbenzenesulfonic acid	Manufacturing	Fabricated Metal Product Manufacturing	0.313	-0.28	-0.914	-0.256	1.603	FALSE
DTXSID0026701	104-15-4	4-Methylbenzenesulfonic acid	Manufacturing	Leather and Allied Product Manufacturing	0.457	0.165	-0.494	0.178	2.156	FALSE
DTXSID0026701	104-15-4	4-Methylbenzenesulfonic acid	Manufacturing	Textile Mills	0.299	-0.332	-0.997	-0.337	1.575	FALSE
DTXSID0026830	110-03-2	2,5-Dimethylhexane-2,5-diol	Manufacturing	Chemical Manufacturing	0.633	-0.114	-0.753	-0.095	1.705	TRUE
DTXSID0026838	110-27-0	Isopropyl tetradecanoate	Manufacturing	Chemical Manufacturing	0.471	-0.691	-1.317	-0.665	1.162	TRUE
DTXSID0026880	111-55-7	1,2-Ethanediol diacetate	Manufacturing	Chemical Manufacturing	0.624	1.003	0.36	0.992	2.903	TRUE
DTXSID0026880	111-55-7	1,2-Ethanediol diacetate	Manufacturing	Miscellaneous Manufacturing	0.574	0.814	0.214	0.801	2.646	TRUE
DTXSID0026880	111-55-7	1,2-Ethanediol diacetate	Manufacturing	Primary Metal Manufacturing	0.543	0.534	-0.12	0.566	2.348	TRUE
DTXSID0026882	111-65-9	Octane	Manufacturing	Chemical Manufacturing	0.758	1.622	0.995	1.622	3.478	FALSE
DTXSID0026888	111-78-4	1,5-Cyclooctadiene	Manufacturing	Chemical Manufacturing	0.765	1.07	0.431	1.065	2.873	TRUE
DTXSID0026913	112-40-3	Dodecane	Manufacturing	Chemical Manufacturing	0.874	2.112	1.471	2.133	3.874	TRUE
DTXSID0026915	112-42-5	1-Undecanol	Manufacturing	Chemical Manufacturing	0.727	-0.373	-1.007	-0.32	1.361	TRUE
DTXSID0026967	120-55-8	Diethylene glycol dibenzoate	Manufacturing	Chemical Manufacturing	0.262	-1.584	-2.262	-1.609	0.288	TRUE
DTXSID0027014	123-96-6	2-Octanol	Manufacturing	Chemical Manufacturing	0.786	0.361	-0.332	0.362	2.406	TRUE
DTXSID0027064	136-52-7	Hexanoic acid, 2-ethyl-, cobalt(2+) salt	Manufacturing	Chemical Manufacturing	0.724	0.312	-0.29	0.337	2.062	TRUE
DTXSID0027064	136-52-7	Hexanoic acid, 2-ethyl-, cobalt(2+) salt	Manufacturing	Plastics and Rubber Products Manufacturing	0.458	-0.229	-0.933	-0.247	1.755	TRUE
DTXSID0027066	137-16-6	Sodium [dodecanoyl(methyl)amino]acetate	Manufacturing	Chemical Manufacturing	0.221	-1.624	-2.266	-1.564	0.184	TRUE
DTXSID0027066	137-16-6	Sodium [dodecanoyl(methyl)amino]acetate	Manufacturing	Petroleum and Coal Products Manufacturing	0.128	-2.294	-2.919	-2.31	-0.455	TRUE
DTXSID0027191	542-92-7	1,3-Cyclopentadiene	Manufacturing	Chemical Manufacturing	0.463	0.909	0.271	0.88	2.769	TRUE
DTXSID0027191	542-92-7	1,3-Cyclopentadiene	Manufacturing	Petroleum and Coal Products Manufacturing	0.267	0.201	-0.395	0.166	1.993	TRUE
DTXSID0027193	544-17-2	Calcium formate	Manufacturing	Chemical Manufacturing	0.792	0.828	0.164	0.82	2.652	TRUE
DTXSID0027193	544-17-2	Calcium formate	Manufacturing	Nonmetallic Mineral Product Manufacturing	0.705	0.603	-0.037	0.631	2.473	TRUE
DTXSID0027193	544-17-2	Calcium formate	Manufacturing	Plastics and Rubber Products Manufacturing	0.624	0.339	-0.273	0.354	2.11	TRUE
DTXSID0027195	544-76-3	Hexadecane	Manufacturing	Apparel Manufacturing	0.502	0.298	-0.43	0.309	2.249	TRUE
DTXSID0027195	544-76-3	Hexadecane	Manufacturing	Chemical Manufacturing	0.586	0.63	-0.126	0.659	2.75	TRUE
DTXSID0027195	544-76-3	Hexadecane	Manufacturing	Leather and Allied Product Manufacturing	0.672	0.872	0.189	0.821	2.995	TRUE
DTXSID0027195	544-76-3	Hexadecane	Manufacturing	Textile Mills	0.543	0.294	-0.44	0.262	2.377	TRUE
DTXSID0027222	586-62-9	Terpinolene	Manufacturing	Chemical Manufacturing	0.81	0.6	-0.01	0.593	2.292	TRUE
DTXSID0027222	586-62-9	Terpinolene	Manufacturing	Miscellaneous Manufacturing	0.798	0.424	-0.166	0.42	2.215	TRUE
DTXSID0027224	590-18-1	2-Butene, (2Z)-	Manufacturing	Chemical Manufacturing	0.468	2.259	1.626	2.262	3.989	TRUE
DTXSID0027224	590-18-1	2-Butene, (2Z)-	Manufacturing	Petroleum and Coal Products Manufacturing	0.279	1.523	0.863	1.55	3.387	TRUE
DTXSID0027228	592-51-8	4-Pentenenitrile	Manufacturing	Chemical Manufacturing	0.681	2.107	1.421	2.134	3.943	TRUE
DTXSID0027270	629-76-5	1-Pentadecanol	Manufacturing	Chemical Manufacturing	0.632	-0.426	-1.045	-0.44	1.363	TRUE
DTXSID0027272	629-96-9	1-Eicosanol	Manufacturing	Chemical Manufacturing	0.128	-1.361	-2.074	-1.365	0.832	TRUE
DTXSID0027272	629-96-9	1-Eicosanol	Manufacturing	Paper Manufacturing	0.096	-1.325	-2.074	-1.34	0.803	TRUE
DTXSID0027272	629-96-9	1-Eicosanol	Manufacturing	Petroleum and Coal Products Manufacturing	0.058	-2.032	-2.754	-2.007	0.048	TRUE
DTXSID0027278	637-12-7	Aluminum stearate	Manufacturing	Chemical Manufacturing	0.116	-1.48	-2.178	-1.467	0.432	TRUE
DTXSID0027301	694-83-7	1,2-Cyclohexanediamine	Manufacturing	Chemical Manufacturing	0.529	0.691	0.076	0.682	2.52	TRUE
DTXSID0027301	694-83-7	1,2-Cyclohexanediamine	Manufacturing	Petroleum and Coal Products Manufacturing	0.306	-0.037	-0.686	-0.05	1.709	TRUE
DTXSID0027309	763-69-9	Ethyl 3-ethoxypropionate	Manufacturing	Miscellaneous Manufacturing	0.676	0.753	0.139	0.745	2.559	FALSE
DTXSID0027351	1002-62-6	Sodium decanoate	Manufacturing	Chemical Manufacturing	0.603	-0.752	-1.368	-0.747	1.026	TRUE
DTXSID0027353	1002-89-7	Ammonium stearate	Manufacturing	Apparel Manufacturing	0.098	-1.752	-2.463	-1.759	0.3	TRUE
DTXSID0027353	1002-89-7	Ammonium stearate	Manufacturing	Chemical Manufacturing	0.128	-1.439	-2.148	-1.417	0.559	TRUE
DTXSID0027353	1002-89-7	Ammonium stearate	Manufacturing	Leather and Allied Product Manufacturing	0.174	-1.18	-1.881	-1.209	0.757	TRUE
DTXSID0027353	1002-89-7	Ammonium stearate	Manufacturing	Textile Mills	0.092	-1.773	-2.476	-1.814	0.24	TRUE
DTXSID0027355	1066-35-9	Chlorodimethylsilane	Manufacturing	Chemical Manufacturing	0.456	1.166	0.545	1.156	3.105	TRUE
DTXSID0027359	1103-38-4	1-Naphthalenesulfonic acid, 2-[(2-hydroxy-1-naphthalenyl)azo]-, barium salt (2:1)	Manufacturing	Chemical Manufacturing	0.235	-1.68	-2.306	-1.672	0.06	TRUE
DTXSID0027436	1779-48-2	Phenylphosphinic acid	Manufacturing	Chemical Manufacturing	0.565	0.891	0.247	0.859	2.783	TRUE
DTXSID0027438	1809-19-4	Dibutyl phosphite	Manufacturing	Chemical Manufacturing	0.682	-0.238	-0.897	-0.217	1.624	TRUE
DTXSID0027438	1809-19-4	Dibutyl phosphite	Manufacturing	Petroleum and Coal Products Manufacturing	0.45	-0.99	-1.57	-1.006	0.889	TRUE
DTXSID0027480	2444-90-8	Disodium 4,4'-isopropylidenediphenolate	Manufacturing	Chemical Manufacturing	0.412	-1.166	-1.794	-1.134	0.601	TRUE
DTXSID0027482	2487-90-3	Trimethoxysilane	Manufacturing	Chemical Manufacturing	0.613	2.183	1.517	2.167	4.159	TRUE
DTXSID0027484	2494-89-5	Ethanol, 2-[(4-aminophenyl)sulfonyl]-, hydrogen sulfate (ester)	Manufacturing	Chemical Manufacturing	0.285	0.212	-0.429	0.213	2.053	TRUE
DTXSID0027511	3006-82-4	Hexaneperoxoic acid, 2-ethyl-, 1,1-dimethylethyl ester	Manufacturing	Chemical Manufacturing	0.72	-0.066	-0.745	-0.027	1.714	TRUE
DTXSID0027511	3006-82-4	Hexaneperoxoic acid, 2-ethyl-, 1,1-dimethylethyl ester	Manufacturing	Miscellaneous Manufacturing	0.628	-0.246	-0.843	-0.252	1.514	TRUE
DTXSID0027511	3006-82-4	Hexaneperoxoic acid, 2-ethyl-, 1,1-dimethylethyl ester	Manufacturing	Plastics and Rubber Products Manufacturing	0.46	-0.546	-1.18	-0.523	1.47	TRUE
DTXSID0027513	3039-83-6	Sodium ethenesulfonate	Manufacturing	Chemical Manufacturing	0.53	1.061	0.415	1.064	2.878	TRUE
DTXSID0027515	3048-65-5	3a,4,7,7a-Tetrahydroindene	Manufacturing	Chemical Manufacturing	0.803	0.746	0.094	0.72	2.56	TRUE
DTXSID0027561	4131-74-2	Dimethyl 3,3'-thiodipropionate	Manufacturing	Chemical Manufacturing	0.609	0.134	-0.504	0.179	1.774	TRUE
DTXSID0027565	4253-34-3	Methylsilanetriyl triacetate	Manufacturing	Chemical Manufacturing	0.583	0.222	-0.368	0.211	2.046	TRUE
DTXSID0027565	4253-34-3	Methylsilanetriyl triacetate	Manufacturing	Electrical Equipment, Appliance, and Component Manufacturing	0.467	-0.1	-0.729	-0.103	1.823	TRUE
DTXSID0027565	4253-34-3	Methylsilanetriyl triacetate	Manufacturing	Plastics and Rubber Products Manufacturing	0.384	-0.207	-0.862	-0.235	1.769	TRUE
DTXSID0027640	6915-15-7	Malic acid	Manufacturing	Beverage and Tobacco Product Manufacturing	0.121	-1.757	-2.427	-1.773	0.273	TRUE
DTXSID0027640	6915-15-7	Malic acid	Manufacturing	Chemical Manufacturing	0.214	-0.466	-1.139	-0.505	1.433	TRUE
DTXSID0027640	6915-15-7	Malic acid	Manufacturing	Electrical Equipment, Appliance, and Component Manufacturing	0.128	-0.748	-1.358	-0.757	1.088	TRUE
DTXSID0027640	6915-15-7	Malic acid	Manufacturing	Miscellaneous Manufacturing	0.154	-0.618	-1.281	-0.655	1.096	TRUE
DTXSID0027640	6915-15-7	Malic acid	Wholesale Trade	Merchant Wholesalers, Nondurable Goods	0.109	-0.829	-1.464	-0.795	0.968	TRUE
DTXSID0027642	7023-61-2	C.I. Pigment Red 48, calcium salt (1:1)	Manufacturing	Chemical Manufacturing	0.344	-2.237	-2.9	-2.253	-0.361	TRUE
DTXSID0027642	7023-61-2	C.I. Pigment Red 48, calcium salt (1:1)	Manufacturing	Plastics and Rubber Products Manufacturing	0.163	-2.671	-3.318	-2.668	-0.665	TRUE
DTXSID0027644	7173-62-8	N-Oleyl-1,3-propanediamine	Manufacturing	Chemical Manufacturing	0.254	-1.642	-2.388	-1.638	0.449	TRUE
DTXSID0027644	7173-62-8	N-Oleyl-1,3-propanediamine	Manufacturing	Petroleum and Coal Products Manufacturing	0.144	-2.342	-3.083	-2.334	-0.142	TRUE
DTXSID0027727	10595-60-5	N1,N3-Bis(1,3-dimethylbutylidene)diethylenetriamine	Manufacturing	Chemical Manufacturing	0.347	-2.053	-2.734	-2.064	-0.013	TRUE
DTXSID0027773	15625-89-5	Trimethylolpropane triacrylate	Manufacturing	Chemical Manufacturing	0.304	-1.733	-2.396	-1.721	0.108	FALSE
DTXSID0027773	15625-89-5	Trimethylolpropane triacrylate	Manufacturing	Miscellaneous Manufacturing	0.266	-1.983	-2.628	-1.997	-0.107	FALSE
DTXSID0027773	15625-89-5	Trimethylolpropane triacrylate	Manufacturing	Primary Metal Manufacturing	0.24	-2.239	-2.906	-2.247	-0.306	FALSE
DTXSID0027777	16090-02-1	4,4'-Bis(2-morpholino-4-anilino-s-triazinyl-6-amino)stilbene-2,2'-disulfonic acid disodium salt	Manufacturing	Apparel Manufacturing	0.351	0.169	-0.506	0.197	2.07	TRUE
DTXSID0027777	16090-02-1	4,4'-Bis(2-morpholino-4-anilino-s-triazinyl-6-amino)stilbene-2,2'-disulfonic acid disodium salt	Manufacturing	Chemical Manufacturing	0.409	0.457	-0.152	0.457	2.296	TRUE
DTXSID0027777	16090-02-1	4,4'-Bis(2-morpholino-4-anilino-s-triazinyl-6-amino)stilbene-2,2'-disulfonic acid disodium salt	Manufacturing	Leather and Allied Product Manufacturing	0.488	0.778	0.131	0.824	2.649	TRUE
DTXSID0027777	16090-02-1	4,4'-Bis(2-morpholino-4-anilino-s-triazinyl-6-amino)stilbene-2,2'-disulfonic acid disodium salt	Manufacturing	Paper Manufacturing	0.326	0.493	-0.197	0.488	2.48	TRUE
DTXSID0027777	16090-02-1	4,4'-Bis(2-morpholino-4-anilino-s-triazinyl-6-amino)stilbene-2,2'-disulfonic acid disodium salt	Manufacturing	Textile Mills	0.336	0.257	-0.366	0.266	2.216	TRUE
DTXSID0027800	18760-44-6	Thiophene, 3-(decyloxy)tetrahydro-, 1,1-dioxide	Manufacturing	Chemical Manufacturing	0.619	-0.565	-1.173	-0.542	1.156	TRUE
DTXSID0027800	18760-44-6	Thiophene, 3-(decyloxy)tetrahydro-, 1,1-dioxide	Manufacturing	Petroleum and Coal Products Manufacturing	0.43	-1.216	-1.862	-1.226	0.632	TRUE
DTXSID0027802	19224-26-1	Propylene glycol dibenzoate	Manufacturing	Chemical Manufacturing	0.318	-1.307	-1.909	-1.28	0.464	TRUE
DTXSID0027804	19355-69-2	2-Amino-2-methylpropionitrile	Manufacturing	Chemical Manufacturing	0.52	1.156	0.539	1.152	2.998	TRUE
DTXSID0027981	33509-43-2	4-Amino-6-tert-butyl-3-thioxo-3,4-dihydro-1,2,4-triazin-5(2H)-one	Manufacturing	Chemical Manufacturing	0.406	-0.656	-1.295	-0.671	1.213	TRUE
DTXSID0027987	35203-08-8	Benzenamine, 2,6-diethyl-N-methylene-	Manufacturing	Chemical Manufacturing	0.832	0.319	-0.312	0.304	2.088	TRUE
DTXSID0028036	54395-52-7	1H-Isoindole-1,3(2H)-dione, 5,5'-[(1-methylethylidene)bis(4,1-phenyleneoxy)]bis[2-methyl-	Manufacturing	Chemical Manufacturing	0.097	-2.295	-2.898	-2.31	-0.385	TRUE
DTXSID0028371	68052-49-3	S,S'-Diethyl N,N'-hexane-1,6-diylbis(dibutylethylammonium) disulphate	Manufacturing	Chemical Manufacturing	0.826	2.424	1.763	2.423	4.305	TRUE
DTXSID0029054	84605-29-8	Phosphorodithioic acid, mixed O,O-bis(1,3-dimethylbutyl and iso-Pr) esters, zinc salts	Manufacturing	Chemical Manufacturing	0.594	-0.871	-1.534	-0.839	0.97	TRUE
DTXSID0029054	84605-29-8	Phosphorodithioic acid, mixed O,O-bis(1,3-dimethylbutyl and iso-Pr) esters, zinc salts	Manufacturing	Petroleum and Coal Products Manufacturing	0.377	-1.518	-2.16	-1.513	0.292	TRUE
DTXSID0029189	593-85-1	Guanidine carbonate	Manufacturing	Chemical Manufacturing	0.328	1.127	0.476	1.153	2.889	TRUE
DTXSID0029189	593-85-1	Guanidine carbonate	Manufacturing	Miscellaneous Manufacturing	0.272	0.963	0.371	0.946	2.899	TRUE
DTXSID0029216	1560-69-6	Cobalt propionate	Manufacturing	Chemical Manufacturing	0.765	1.023	0.406	1.011	2.885	TRUE
DTXSID0029216	1560-69-6	Cobalt propionate	Manufacturing	Plastics and Rubber Products Manufacturing	0.584	0.635	-0.025	0.641	2.463	TRUE
DTXSID0029260	3699-54-5	Hydroxyethyl imidazolidinone	Manufacturing	Chemical Manufacturing	0.487	1.24	0.561	1.191	3.229	TRUE
DTXSID0029341	27970-79-2	3-Pentanone, 1-hydroxy-2-methyl-	Manufacturing	Chemical Manufacturing	0.635	0.658	-0.014	0.655	2.583	TRUE
DTXSID0029557	76025-08-6	Bis(2-chloro-1-methylethyl) 2-chloropropyl phosphate	Manufacturing	Chemical Manufacturing	0.511	-1.412	-2.034	-1.391	0.408	TRUE
DTXSID0029557	76025-08-6	Bis(2-chloro-1-methylethyl) 2-chloropropyl phosphate	Manufacturing	Plastics and Rubber Products Manufacturing	0.269	-1.844	-2.445	-1.828	-0.075	TRUE
DTXSID0032314	51200-87-4	4,4-Dimethyl oxazolidine	Manufacturing	Chemical Manufacturing	0.679	0.534	-0.128	0.532	2.508	TRUE
DTXSID0032316	88-04-0	4-Chloro-3,5-dimethylphenol	Manufacturing	Chemical Manufacturing	0.651	-0.55	-1.131	-0.532	1.392	TRUE
DTXSID0034229	104-61-0	gamma-Nonanolactone	Manufacturing	Chemical Manufacturing	0.701	-0.491	-1.11	-0.491	1.33	TRUE
DTXSID0034481	1111-67-7	Copper thiocyanate	Manufacturing	Chemical Manufacturing	0.864	0.85	0.17	0.844	2.685	TRUE
DTXSID0035160	127-41-3	alpha-Ionone	Manufacturing	Chemical Manufacturing	0.708	-0.299	-0.945	-0.27	1.542	TRUE
DTXSID0036479	41556-26-7	Bis(1,2,2,6,6-pentamethyl-4-piperidinyl) sebacate	Manufacturing	Chemical Manufacturing	0.5	0.775	0.127	0.774	2.657	TRUE
DTXSID0036479	41556-26-7	Bis(1,2,2,6,6-pentamethyl-4-piperidinyl) sebacate	Manufacturing	Plastics and Rubber Products Manufacturing	0.296	0.292	-0.367	0.316	2.171	TRUE
DTXSID0037738	121-43-7	Trimethyl borate	Manufacturing	Chemical Manufacturing	0.713	1.552	0.873	1.598	3.323	TRUE
DTXSID0038700	97-52-9	2-Methoxy-4-nitroaniline	Manufacturing	Chemical Manufacturing	0.434	-0.136	-0.739	-0.136	1.684	TRUE
DTXSID0038831	10258-54-5	2-Methoxyethyl cyanoacetate	Manufacturing	Chemical Manufacturing	0.447	0.257	-0.444	0.276	2.119	TRUE
DTXSID0038833	13822-56-5	3-(Trimethoxysilyl)propan-1-amine	Manufacturing	Chemical Manufacturing	0.609	0.594	-0.044	0.6	2.555	TRUE
DTXSID0038833	13822-56-5	3-(Trimethoxysilyl)propan-1-amine	Manufacturing	Plastics and Rubber Products Manufacturing	0.376	0.082	-0.517	0.08	1.868	TRUE
DTXSID0038833	13822-56-5	3-(Trimethoxysilyl)propan-1-amine	Manufacturing	Transportation Equipment Manufacturing	0.547	0.334	-0.317	0.336	2.153	TRUE
DTXSID0038833	13822-56-5	3-(Trimethoxysilyl)propan-1-amine	Wholesale Trade	Merchant Wholesalers, Nondurable Goods	0.387	0.203	-0.415	0.201	1.968	TRUE
DTXSID0039229	79-10-7	Acrylic acid	Manufacturing	Paper Manufacturing	0.567	0.898	0.248	0.923	2.731	FALSE
DTXSID0040258	6891-44-7	Ethanaminium, N,N,N-trimethyl-2-[(2-methyl-1-oxo-2-propenyl)oxy]-, methyl sulfate	Manufacturing	Chemical Manufacturing	0.785	1.81	1.165	1.849	3.586	TRUE
DTXSID0040701	77-93-0	Triethyl citrate	Manufacturing	Beverage and Tobacco Product Manufacturing	0.193	-2.38	-3.027	-2.358	-0.491	TRUE
DTXSID0040701	77-93-0	Triethyl citrate	Manufacturing	Chemical Manufacturing	0.285	-1.051	-1.743	-1.04	0.86	TRUE
DTXSID0040701	77-93-0	Triethyl citrate	Manufacturing	Plastics and Rubber Products Manufacturing	0.107	-1.509	-2.167	-1.496	0.299	TRUE
DTXSID0040703	98-73-7	4-tert-Butylbenzoic acid	Manufacturing	Chemical Manufacturing	0.692	0.794	0.148	0.811	2.54	TRUE
DTXSID0040703	98-73-7	4-tert-Butylbenzoic acid	Manufacturing	Computer and Electronic Product Manufacturing	0.553	0.487	-0.166	0.487	2.389	TRUE
DTXSID0040703	98-73-7	4-tert-Butylbenzoic acid	Manufacturing	Petroleum and Coal Products Manufacturing	0.481	0.076	-0.591	0.057	1.919	TRUE
DTXSID0040703	98-73-7	4-tert-Butylbenzoic acid	Manufacturing	Transportation Equipment Manufacturing	0.618	0.596	-0.056	0.575	2.417	TRUE
DTXSID0041270	58430-94-7	3,5,5-Trimethylhexyl acetate	Manufacturing	Chemical Manufacturing	0.743	0.29	-0.303	0.292	2.09	TRUE
DTXSID0041274	941-69-5	1-Phenyl-1H-pyrrole-2,5-dione	Manufacturing	Chemical Manufacturing	0.527	0.047	-0.611	0.077	1.953	TRUE
DTXSID0041436	75-85-4	2-Methyl-2-butanol	Manufacturing	Chemical Manufacturing	0.726	1.024	0.391	1.048	2.882	TRUE
DTXSID0041484	3681-71-8	(3Z)-3-Hexenyl acetate	Manufacturing	Beverage and Tobacco Product Manufacturing	0.684	-0.444	-1.112	-0.48	1.447	TRUE
DTXSID0041484	3681-71-8	(3Z)-3-Hexenyl acetate	Manufacturing	Chemical Manufacturing	0.776	0.899	0.308	0.876	2.714	TRUE
DTXSID0041567	141-22-0	(9Z,12R)-12-Hydroxyoctadec-9-enoic acid	Manufacturing	Petroleum and Coal Products Manufacturing	0.1	-3.216	-3.87	-3.243	-1.093	TRUE
DTXSID0041567	141-22-0	(9Z,12R)-12-Hydroxyoctadec-9-enoic acid	Manufacturing	Printing and Related Support Activities	0.162	-2.401	-3.042	-2.425	-0.548	TRUE
DTXSID0041696	335-42-2	Perfluorobutanoyl fluoride	Manufacturing	Chemical Manufacturing	0.86	3.499	2.818	3.48	5.481	TRUE
DTXSID0041727	6227-14-1	C.I. Direct Violet 9, disodium salt	Manufacturing	Chemical Manufacturing	0.206	-0.032	-0.724	-0.029	1.744	TRUE
DTXSID0042034	13475-82-6	2,2,4,6,6-Pentamethylheptane	Manufacturing	Chemical Manufacturing	0.941	2.763	2.119	2.748	4.676	TRUE
DTXSID0042246	121776-57-6	Oxazolidine, 3-(dichloroacetyl)-5-(2-furanyl)-2,2-dimethyl-, (5R)-	Manufacturing	Chemical Manufacturing	0.349	-1.271	-1.911	-1.277	0.651	TRUE
DTXSID0042248	28768-32-3	4,4'-Methylenebis(N,N-diglycidylaniline)	Manufacturing	Chemical Manufacturing	0.175	-2.727	-3.354	-2.723	-0.913	TRUE
DTXSID0042248	28768-32-3	4,4'-Methylenebis(N,N-diglycidylaniline)	Manufacturing	Computer and Electronic Product Manufacturing	0.103	-3.004	-3.638	-2.974	-1.233	TRUE
DTXSID0042248	28768-32-3	4,4'-Methylenebis(N,N-diglycidylaniline)	Manufacturing	Miscellaneous Manufacturing	0.119	-2.884	-3.508	-2.898	-1.161	TRUE
DTXSID0042248	28768-32-3	4,4'-Methylenebis(N,N-diglycidylaniline)	Manufacturing	Plastics and Rubber Products Manufacturing	0.068	-3.153	-3.739	-3.192	-1.343	TRUE
DTXSID0042248	28768-32-3	4,4'-Methylenebis(N,N-diglycidylaniline)	Manufacturing	Transportation Equipment Manufacturing	0.135	-2.915	-3.546	-2.888	-1.176	TRUE
DTXSID0042323	593-29-3	Potassium stearate	Manufacturing	Chemical Manufacturing	0.122	-1.452	-2.111	-1.435	0.348	TRUE
DTXSID0042323	593-29-3	Potassium stearate	Manufacturing	Paper Manufacturing	0.082	-1.514	-2.196	-1.501	0.545	TRUE
DTXSID0042329	1071-22-3	3-(Trichlorosilyl)propanenitrile	Manufacturing	Chemical Manufacturing	0.831	1.272	0.637	1.292	3.116	TRUE
DTXSID0042379	1112-39-6	Dimethoxydimethylsilane	Manufacturing	Chemical Manufacturing	0.742	2.179	1.616	2.161	3.919	TRUE
DTXSID0042379	1112-39-6	Dimethoxydimethylsilane	Manufacturing	Plastics and Rubber Products Manufacturing	0.556	1.653	1.03	1.662	3.393	TRUE
DTXSID0042406	512-42-5	Sodium methyl sulfate	Manufacturing	Chemical Manufacturing	0.603	0.978	0.322	0.959	2.742	TRUE
DTXSID0042452	142-58-5	Tetradecanamide, N-(2-hydroxyethyl)-	Manufacturing	Chemical Manufacturing	0.131	-2.073	-2.662	-2.057	-0.225	TRUE
DTXSID0044236	36443-68-2	Triethylene glycol bis(3-tert-butyl-4-hydroxy-5-methylphenyl)propionate	Manufacturing	Chemical Manufacturing	0.303	-0.233	-0.884	-0.198	1.594	TRUE
DTXSID0044236	36443-68-2	Triethylene glycol bis(3-tert-butyl-4-hydroxy-5-methylphenyl)propionate	Manufacturing	Plastics and Rubber Products Manufacturing	0.154	-0.647	-1.301	-0.665	1.167	TRUE
DTXSID0044361	1071-93-8	Hexanedihydrazide	Manufacturing	Apparel Manufacturing	0.279	-0.229	-0.875	-0.178	1.568	TRUE
DTXSID0044361	1071-93-8	Hexanedihydrazide	Manufacturing	Chemical Manufacturing	0.349	0.106	-0.593	0.147	1.965	TRUE
DTXSID0044361	1071-93-8	Hexanedihydrazide	Manufacturing	Leather and Allied Product Manufacturing	0.415	0.397	-0.206	0.418	2.183	TRUE
DTXSID0044361	1071-93-8	Hexanedihydrazide	Manufacturing	Paper Manufacturing	0.259	0.111	-0.561	0.104	1.875	TRUE
DTXSID0044361	1071-93-8	Hexanedihydrazide	Manufacturing	Plastics and Rubber Products Manufacturing	0.157	-0.306	-0.958	-0.264	1.503	TRUE
DTXSID0044361	1071-93-8	Hexanedihydrazide	Manufacturing	Textile Mills	0.286	-0.197	-0.803	-0.182	1.578	TRUE
DTXSID0044369	1122-58-3	N,N-dimethylpyridin-4-amine	Manufacturing	Chemical Manufacturing	0.678	0.788	0.246	0.777	2.595	TRUE
DTXSID0044444	585-88-6	4-O-alpha-D-Glucopyranosyl-D-glucitol	Manufacturing	Beverage and Tobacco Product Manufacturing	0.02	-2.23	-2.841	-2.228	-0.419	TRUE
DTXSID0044490	59337-93-8	Methyl 3-sulfamoylthiophene-2-carboxylate	Manufacturing	Chemical Manufacturing	0.418	0.143	-0.504	0.136	2.054	TRUE
DTXSID0044494	102-20-5	2-Phenylethyl phenylacetate	Manufacturing	Chemical Manufacturing	0.172	-2.305	-2.924	-2.284	-0.613	TRUE
DTXSID0044494	102-20-5	2-Phenylethyl phenylacetate	Manufacturing	Miscellaneous Manufacturing	0.147	-2.422	-3.056	-2.394	-0.623	TRUE
DTXSID0044523	118-88-7	5-Amino-2-methylbenzenesulfonic acid	Manufacturing	Chemical Manufacturing	0.216	-0.058	-0.725	-0.048	1.856	TRUE
DTXSID0044527	123-81-9	Ethane-1,2-diyl bis(sulfanylacetate)	Manufacturing	Chemical Manufacturing	0.19	-1.271	-1.914	-1.275	0.617	TRUE
DTXSID0044571	618-45-1	3-Isopropylphenol	Manufacturing	Chemical Manufacturing	0.647	-0.742	-1.374	-0.791	1.086	TRUE
DTXSID0044579	89-43-0	Methyl 2-[(7-hydroxy-3,7-dimethyloctylidene)amino]benzoate	Manufacturing	Chemical Manufacturing	0.407	-1.383	-1.953	-1.438	0.417	TRUE
DTXSID0044602	16938-22-0	1,6-Diisocyanato-2,2,4-trimethylhexane	Manufacturing	Chemical Manufacturing	0.638	-0.836	-1.492	-0.827	1.048	TRUE
DTXSID0044606	17526-94-2	3,3'-(4-Methylbenzene-1,3-diyl)bis(1,1-dimethylurea)	Manufacturing	Chemical Manufacturing	0.22	-1.57	-2.179	-1.563	0.204	TRUE
DTXSID0044650	3077-12-01	2,2'-[(4-Methylphenyl)imino]diethanol	Manufacturing	Chemical Manufacturing	0.256	-0.921	-1.576	-0.936	0.855	TRUE
DTXSID0044652	3089-19-8	2-Methyl-N-[2-(2-oxoimidazolidin-1-yl)ethyl]prop-2-enamide	Manufacturing	Chemical Manufacturing	0.317	0.151	-0.483	0.127	1.89	TRUE
DTXSID0044731	81-83-4	1H-Benzo[de]isoquinoline-1,3(2H)-dione	Manufacturing	Chemical Manufacturing	0.367	-1.086	-1.694	-1.09	0.691	TRUE
DTXSID0044733	827-95-2	Sodium 3-nitrobenzoate	Manufacturing	Chemical Manufacturing	0.744	1.384	0.707	1.405	3.208	TRUE
DTXSID0044733	827-95-2	Sodium 3-nitrobenzoate	Manufacturing	Primary Metal Manufacturing	0.672	0.93	0.319	0.907	2.749	TRUE
DTXSID0044787	119-40-4	4-Hydroxy-7-(phenylamino)naphthalene-2-sulfonic acid	Manufacturing	Chemical Manufacturing	0.148	-2.141	-2.784	-2.147	-0.261	TRUE
DTXSID0044789	120-54-7	Bis(piperidinothiocarbonyl) tetrasulphide	Manufacturing	Chemical Manufacturing	0.053	-3.569	-4.17	-3.568	-1.795	TRUE
DTXSID0044810	18479-57-7	2,6-Dimethyloctan-2-ol	Manufacturing	Chemical Manufacturing	0.743	-0.223	-0.895	-0.229	1.729	TRUE
DTXSID0044814	28219-61-6	2-Ethyl-4-(2',2',3-trimethylcyclopent-3'-enyl)but-2-enol	Manufacturing	Chemical Manufacturing	0.461	-1.868	-2.535	-1.844	0.031	TRUE
DTXSID0044818	3913-02-08	2-Butyloctan-1-ol	Manufacturing	Chemical Manufacturing	0.773	-0.492	-1.127	-0.541	1.343	TRUE
DTXSID0044818	3913-02-08	2-Butyloctan-1-ol	Manufacturing	Fabricated Metal Product Manufacturing	0.66	-0.757	-1.381	-0.749	1.096	TRUE
DTXSID0044862	1852-04-6	Undecanedioic acid	Manufacturing	Chemical Manufacturing	0.353	-0.682	-1.327	-0.676	1.08	TRUE
DTXSID0044862	1852-04-6	Undecanedioic acid	Manufacturing	Petroleum and Coal Products Manufacturing	0.197	-1.358	-2	-1.37	0.498	TRUE
DTXSID0044866	19766-89-3	Sodium 2-ethylhexanoate	Manufacturing	Fabricated Metal Product Manufacturing	0.629	-0.052	-0.67	-0.047	1.747	TRUE
DTXSID0044866	19766-89-3	Sodium 2-ethylhexanoate	Manufacturing	Miscellaneous Manufacturing	0.632	0.05	-0.553	0.05	1.86	TRUE
DTXSID0044945	44860-68-6	2,2'-(Methanediyldisulfanediyl)diethanol	Manufacturing	Chemical Manufacturing	0.541	0.204	-0.388	0.218	1.861	TRUE
DTXSID0044947	5117-12-04	4-(1-Oxo-2-propenyl)-morpholine	Manufacturing	Chemical Manufacturing	0.545	0.58	-0.066	0.58	2.402	TRUE
DTXSID0044949	5187-23-5	(5-Ethyl-1,3-dioxan-5-yl)methanol	Manufacturing	Chemical Manufacturing	0.609	0.693	0.04	0.712	2.69	TRUE
DTXSID0044993	80-04-6	4,4'-Propane-2,2-diyldicyclohexanol	Manufacturing	Chemical Manufacturing	0.637	-0.453	-1.034	-0.442	1.406	TRUE
DTXSID0044997	88-27-7	2,6-Di-tert-butyl-4-[(dimethylamino)methyl]phenol	Manufacturing	Chemical Manufacturing	0.448	-1.944	-2.6	-1.971	-0.003	TRUE
DTXSID0044997	88-27-7	2,6-Di-tert-butyl-4-[(dimethylamino)methyl]phenol	Manufacturing	Petroleum and Coal Products Manufacturing	0.258	-2.651	-3.325	-2.674	-0.817	TRUE
DTXSID0047456	826-62-0	2-Norbornene-5,6-dicarboxylic anhydride	Manufacturing	Chemical Manufacturing	0.398	-0.109	-0.732	-0.148	1.72	TRUE
DTXSID0047533	89-04-3	Tri-n-octyl trimellitate	Manufacturing	Chemical Manufacturing	0.046	-0.271	-0.952	-0.27	1.769	TRUE
DTXSID0047535	82469-79-2	Butyryl-n-trihexylcitrate	Manufacturing	Chemical Manufacturing	0.262	-0.324	-1.003	-0.313	1.452	TRUE
DTXSID0047616	106-70-7	Methyl hexanoate	Manufacturing	Chemical Manufacturing	0.811	1.08	0.474	1.11	2.934	TRUE
DTXSID0047749	108-87-2	Methylcyclohexane	Manufacturing	Chemical Manufacturing	0.785	2.185	1.628	2.166	3.931	FALSE
DTXSID0047749	108-87-2	Methylcyclohexane	Manufacturing	Petroleum and Coal Products Manufacturing	0.639	1.504	0.865	1.52	3.378	FALSE
DTXSID0049284	36727-29-4	3,5,5-Trimethylhexanoyl chloride	Manufacturing	Chemical Manufacturing	0.72	0.408	-0.221	0.408	2.212	TRUE
DTXSID0049575	38011-25-5	Disodium ethylenediaminediacetate	Manufacturing	Chemical Manufacturing	0.163	-0.62	-1.206	-0.657	1.279	TRUE
DTXSID0051499	100-43-6	4-Vinylpyridine	Manufacturing	Chemical Manufacturing	0.7	0.738	0.109	0.754	2.651	TRUE
DTXSID0051528	104-68-7	Diethylene glycol monophenyl ether	Manufacturing	Chemical Manufacturing	0.415	-0.764	-1.397	-0.792	1.182	TRUE
DTXSID0051607	120-35-4	3-Amino-4-methoxybenzanilide	Manufacturing	Chemical Manufacturing	0.253	-1.284	-1.965	-1.288	0.605	TRUE
DTXSID0051869	2223-82-7	2,2-Dimethyl-1,3-propanediyl diacrylate	Manufacturing	Chemical Manufacturing	0.582	-0.602	-1.28	-0.62	1.353	TRUE
DTXSID0051869	2223-82-7	2,2-Dimethyl-1,3-propanediyl diacrylate	Manufacturing	Plastics and Rubber Products Manufacturing	0.37	-0.989	-1.661	-0.959	0.83	TRUE
DTXSID0051944	2680-03-07	N,N-Dimethylacrylamide	Manufacturing	Chemical Manufacturing	0.444	0.599	-0.029	0.638	2.415	TRUE
DTXSID0051994	3100-36-5	8-Cyclohexadecen-1-one	Manufacturing	Chemical Manufacturing	0.644	-0.99	-1.6	-0.987	0.792	TRUE
DTXSID0051996	3120-74-9	3-Methyl-4-(methylthio)phenol	Manufacturing	Chemical Manufacturing	0.589	-0.753	-1.376	-0.756	1.142	TRUE
DTXSID0052041	36452-21-8	Disodium cyanurate	Manufacturing	Chemical Manufacturing	0.218	-1.089	-1.77	-1.082	0.754	TRUE
DTXSID0052049	3720-97-6	4,5-Dihydroxyimidazolidin-2-one	Manufacturing	Chemical Manufacturing	0.268	0.728	0.089	0.755	2.441	TRUE
DTXSID0052049	3720-97-6	4,5-Dihydroxyimidazolidin-2-one	Manufacturing	Nonmetallic Mineral Product Manufacturing	0.208	0.528	-0.114	0.536	2.339	TRUE
DTXSID0052170	53243-59-7	(2Z)-3-Methyl-5-phenylpent-2-enenitrile	Manufacturing	Chemical Manufacturing	0.669	-0.463	-1.117	-0.469	1.399	TRUE
DTXSID0052176	53378-71-5	Dispiro(cyclohexane-1,2'(3'H)-quinazoline-4'(4'aH),1''-cyclohexane), 5',6',7',8'-tetrahydro-	Manufacturing	Chemical Manufacturing	0.303	-2.102	-2.727	-2.102	-0.257	TRUE
DTXSID0052178	534-17-8	Dicaesium carbonate	Manufacturing	Chemical Manufacturing	0.535	0.468	-0.221	0.47	2.468	TRUE
DTXSID0052336	6528-34-3	Pigment Yellow 65	Manufacturing	Chemical Manufacturing	0.251	-1.993	-2.708	-1.997	-0.153	TRUE
DTXSID0052540	78-85-3	Methacrylaldehyde	Manufacturing	Chemical Manufacturing	0.678	1.576	0.974	1.578	3.379	TRUE
DTXSID0052679	24623-77-6	Aluminium hydroxide oxide	Manufacturing	Chemical Manufacturing	0.223	-0.014	-0.71	0.004	1.954	TRUE
DTXSID0059089	93-61-8	Formamide, N-methyl-N-phenyl-	Manufacturing	Apparel Manufacturing	0.474	-0.497	-1.131	-0.486	1.357	TRUE
DTXSID0059089	93-61-8	Formamide, N-methyl-N-phenyl-	Manufacturing	Leather and Allied Product Manufacturing	0.686	0.09	-0.538	0.052	2.011	TRUE
DTXSID0059089	93-61-8	Formamide, N-methyl-N-phenyl-	Manufacturing	Textile Mills	0.473	-0.441	-1.08	-0.454	1.389	TRUE
DTXSID0059667	136-99-2	1H-Imidazole-1-ethanol, 4,5-dihydro-2-undecyl-	Manufacturing	Chemical Manufacturing	0.224	-1.986	-2.637	-1.97	-0.155	TRUE
DTXSID0059746	156-87-6	3-Aminopropanol	Manufacturing	Chemical Manufacturing	0.435	0.994	0.336	0.985	2.971	TRUE
DTXSID0059827	335-05-7	Methanesulfonyl fluoride, trifluoro-	Manufacturing	Chemical Manufacturing	0.695	1.672	1.056	1.681	3.471	TRUE
DTXSID0059906	372-39-4	3,5-Difluoroaniline	Manufacturing	Chemical Manufacturing	0.807	1.218	0.575	1.239	3.064	TRUE
DTXSID0060016	455-19-6	Benzaldehyde, 4-(trifluoromethyl)-	Manufacturing	Chemical Manufacturing	0.8	1.186	0.556	1.176	3.098	TRUE
DTXSID0060933	638-41-5	Carbonochloridic acid, pentyl ester	Manufacturing	Chemical Manufacturing	0.808	1.116	0.472	1.126	3.015	TRUE
DTXSID0060981	677-67-8	Difluoro(fluorosulphonyl)acetyl fluoride	Manufacturing	Chemical Manufacturing	0.818	1.693	1.043	1.726	3.681	TRUE
DTXSID0061084	762-12-9	Peroxide, bis(1-oxodecyl)	Manufacturing	Chemical Manufacturing	0.316	0.418	-0.264	0.403	2.518	TRUE
DTXSID0061084	762-12-9	Peroxide, bis(1-oxodecyl)	Manufacturing	Plastics and Rubber Products Manufacturing	0.164	0.016	-0.686	-0.034	2.008	TRUE
DTXSID0061408	1009-62-7	Benzenepropanal, .alpha.,.alpha.-dimethyl-	Manufacturing	Chemical Manufacturing	0.767	0.635	0.019	0.651	2.397	TRUE
DTXSID0061458	1072-63-5	1H-Imidazole, 1-ethenyl-	Manufacturing	Chemical Manufacturing	0.715	1.261	0.635	1.273	2.968	TRUE
DTXSID0061458	1072-63-5	1H-Imidazole, 1-ethenyl-	Manufacturing	Petroleum and Coal Products Manufacturing	0.529	0.613	0.011	0.621	2.447	TRUE
DTXSID0061826	1623-05-8	Perfluoro(propyl vinyl ether)	Manufacturing	Chemical Manufacturing	0.946	4.316	3.665	4.297	6.286	TRUE
DTXSID0062428	2452-01-09	Zinc laurate	Manufacturing	Chemical Manufacturing	0.506	-1.013	-1.684	-1.052	0.99	TRUE
DTXSID0062428	2452-01-09	Zinc laurate	Manufacturing	Plastics and Rubber Products Manufacturing	0.276	-1.508	-2.132	-1.497	0.282	TRUE
DTXSID0062717	2929-95-5	Zinc tetraisopropyl bis(dithiophosphate)	Manufacturing	Plastics and Rubber Products Manufacturing	0.429	-0.953	-1.553	-0.978	0.823	TRUE
DTXSID0063109	3637-01-02	Ethanone, 1-(3,4-dimethylphenyl)-	Manufacturing	Chemical Manufacturing	0.649	0.127	-0.481	0.134	1.988	TRUE
DTXSID0063440	4395-53-3	Anthra[2,1,9-mna]naphth[2,3-h]acridine-5,10,15(16H)-trione, 3-[(9,10-dihydro-9,10-dioxo-1-anthracenyl)amino]-	Manufacturing	Apparel Manufacturing	0.05	-2.444	-3.095	-2.474	-0.524	TRUE
DTXSID0063440	4395-53-3	Anthra[2,1,9-mna]naphth[2,3-h]acridine-5,10,15(16H)-trione, 3-[(9,10-dihydro-9,10-dioxo-1-anthracenyl)amino]-	Manufacturing	Leather and Allied Product Manufacturing	0.111	-1.842	-2.44	-1.867	0.065	TRUE
DTXSID0063440	4395-53-3	Anthra[2,1,9-mna]naphth[2,3-h]acridine-5,10,15(16H)-trione, 3-[(9,10-dihydro-9,10-dioxo-1-anthracenyl)amino]-	Manufacturing	Textile Mills	0.05	-2.413	-3.06	-2.418	-0.477	TRUE
DTXSID0063573	4722-98-9	Sulfuric acid, monododecyl ester, compd. with 2-aminoethanol (1:1)	Manufacturing	Chemical Manufacturing	0.616	-0.462	-1.122	-0.468	1.453	TRUE
DTXSID0064541	6990-43-8	Zinc, bis(O,O-dibutyl phosphorodithioato-.kappa.S,.kappa.S')-, (T-4)-	Manufacturing	Petroleum and Coal Products Manufacturing	0.422	-1.52	-2.18	-1.528	0.329	TRUE
DTXSID0064541	6990-43-8	Zinc, bis(O,O-dibutyl phosphorodithioato-.kappa.S,.kappa.S')-, (T-4)-	Manufacturing	Plastics and Rubber Products Manufacturing	0.386	-1.246	-1.896	-1.237	0.52	TRUE
DTXSID0064751	7617-78-9	1-Propanamine, 3-(decyloxy)-	Mining, Quarrying, and Oil and Gas Extraction	Support Activities for Mining	0.337	-0.302	-0.937	-0.287	1.5	TRUE
DTXSID0064911	10027-33-5	1,3-Benzenedicarboxylic acid, disodium salt	Manufacturing	Fabricated Metal Product Manufacturing	0.65	1.658	0.98	1.66	3.413	TRUE
DTXSID0065305	12389-75-2	Ferrate(2-), [rel-[N(R)]-N-[2-[bis[(carboxy-.kappa.O)methyl]amino-.kappa.N]ethyl]-N-[2-[(S)-[(carboxy-.kappa.O)methyl](carboxymethyl)amino-.kappa.N]ethyl]glycinato(5-)-.kappa.N,.kappa.O]-, sodium hydrogen (1:1:1), (PB-7-13-12564)-	Manufacturing	Chemical Manufacturing	0.126	-0.304	-0.954	-0.289	1.554	TRUE
DTXSID0065305	12389-75-2	Ferrate(2-), [rel-[N(R)]-N-[2-[bis[(carboxy-.kappa.O)methyl]amino-.kappa.N]ethyl]-N-[2-[(S)-[(carboxy-.kappa.O)methyl](carboxymethyl)amino-.kappa.N]ethyl]glycinato(5-)-.kappa.N,.kappa.O]-, sodium hydrogen (1:1:1), (PB-7-13-12564)-	Manufacturing	Miscellaneous Manufacturing	0.09	-0.481	-1.154	-0.461	1.377	TRUE
DTXSID0065696	14025-21-9	Zincate(2-), [[N,N'-1,2-ethanediylbis[N-[(carboxy-.kappa.O)methyl]glycinato-.kappa.N,.kappa.O]](4-)]-, sodium (1:2), (OC-6-21)-	Manufacturing	Chemical Manufacturing	0.099	-0.239	-0.868	-0.231	1.695	TRUE
DTXSID0065696	14025-21-9	Zincate(2-), [[N,N'-1,2-ethanediylbis[N-[(carboxy-.kappa.O)methyl]glycinato-.kappa.N,.kappa.O]](4-)]-, sodium (1:2), (OC-6-21)-	Manufacturing	Miscellaneous Manufacturing	0.068	-0.403	-1.027	-0.382	1.437	TRUE
DTXSID0066113	16728-51-1	3-(Decyloxy)propionitrile	Manufacturing	Chemical Manufacturing	0.741	-0.33	-0.954	-0.315	1.37	TRUE
DTXSID0066329	18169-57-8	Silane, trichloro(2-methylpropyl)-	Manufacturing	Chemical Manufacturing	0.95	2.955	2.354	2.963	4.822	TRUE
DTXSID0066957	24108-89-2	C.I. Pigment Red 123	Manufacturing	Chemical Manufacturing	0.055	-1.992	-2.677	-1.948	-0.137	TRUE
DTXSID0067260	26850-24-8	2,4-Imidazolidinedione, 1,3-bis(2-hydroxyethyl)-5,5-dimethyl-	Manufacturing	Chemical Manufacturing	0.362	0.423	-0.225	0.434	2.296	TRUE
DTXSID0067341	27816-23-5	2-Propenoic acid, 2-cyano-, 2-methoxyethyl ester	Manufacturing	Chemical Manufacturing	0.456	0.358	-0.298	0.365	2.071	TRUE
DTXSID0067848	34454-97-2	1-Butanesulfonamide, 1,1,2,2,3,3,4,4,4-nonafluoro-N-(2-hydroxyethyl)-N-methyl-	Manufacturing	Apparel Manufacturing	0.683	-1.051	-1.703	-1.047	0.844	TRUE
DTXSID0067848	34454-97-2	1-Butanesulfonamide, 1,1,2,2,3,3,4,4,4-nonafluoro-N-(2-hydroxyethyl)-N-methyl-	Manufacturing	Chemical Manufacturing	0.713	-0.769	-1.392	-0.784	0.952	TRUE
DTXSID0067848	34454-97-2	1-Butanesulfonamide, 1,1,2,2,3,3,4,4,4-nonafluoro-N-(2-hydroxyethyl)-N-methyl-	Manufacturing	Computer and Electronic Product Manufacturing	0.605	-1.088	-1.76	-1.075	0.79	TRUE
DTXSID0067848	34454-97-2	1-Butanesulfonamide, 1,1,2,2,3,3,4,4,4-nonafluoro-N-(2-hydroxyethyl)-N-methyl-	Manufacturing	Leather and Allied Product Manufacturing	0.799	-0.536	-1.211	-0.544	1.491	TRUE
DTXSID0067848	34454-97-2	1-Butanesulfonamide, 1,1,2,2,3,3,4,4,4-nonafluoro-N-(2-hydroxyethyl)-N-methyl-	Manufacturing	Textile Mills	0.67	-1.054	-1.718	-1.062	0.818	TRUE
DTXSID0068282	41123-69-7	Ethanol, 2,2'-[methylenebis(sulfonyl)]bis-	Manufacturing	Chemical Manufacturing	0.254	0.028	-0.54	0.061	1.771	TRUE
DTXSID0068866	53523-90-3	Benzoic acid, 3,3'-[1,2-ethenediylbis[(3-sulfo-4,1-phenylene)azo]]bis[6-hydroxy-5-methyl-, tetralithium salt	Manufacturing	Paper Manufacturing	0.427	-0.743	-1.403	-0.753	1.272	TRUE
DTXSID0069125	56744-60-6	2-Propenoic acid, 2-methyl-, (1-methylethylidene)bis(4,1-phenyleneoxy-2,1-ethanediyloxy-2,1-ethanediyl) ester	Manufacturing	Chemical Manufacturing	0.178	-1.91	-2.556	-1.915	0.063	TRUE
DTXSID0069414	60628-17-3	Diphenyl tridecyl phosphite	Manufacturing	Chemical Manufacturing	0.061	-1.776	-2.482	-1.743	0.142	TRUE
DTXSID0070150	65036-46-6	2-(4-((Hexahydro-2,4,6-trioxo-5-pyrimidyl)azo)phenyl)-6-methylbenzothiazole-7-sulphonic acid, compound with 2,2',2''-nitrilotris(ethanol) (1:1)	Manufacturing	Paper Manufacturing	0.265	-1.733	-2.413	-1.753	0.087	TRUE
DTXSID0070499	67567-23-1	Butanoic acid, 3,3-bis[(1,1-dimethylpropyl)dioxy]-, ethyl ester	Manufacturing	Chemical Manufacturing	0.244	-2.138	-2.78	-2.146	-0.348	TRUE
DTXSID0070942	67990-05-0	N-(5-Chloro-2-methoxyphenyl)-3-hydroxy-4-((2-methoxy-5-((phenylamino)carbonyl)phenyl)azo)naphthalene-2-carboxamide	Manufacturing	Chemical Manufacturing	0.224	0.993	0.344	1.024	2.879	TRUE
DTXSID0070942	67990-05-0	N-(5-Chloro-2-methoxyphenyl)-3-hydroxy-4-((2-methoxy-5-((phenylamino)carbonyl)phenyl)azo)naphthalene-2-carboxamide	Manufacturing	Printing and Related Support Activities	0.226	1.038	0.4	1.032	2.855	TRUE
DTXSID0072562	72283-41-1	Ethanol, 2,2',2''-nitrilotris-, compd. with 2-butoxyethyl phosphate	Manufacturing	Chemical Manufacturing	0.531	1.707	1.041	1.724	3.673	TRUE
DTXSID0072562	72283-41-1	Ethanol, 2,2',2''-nitrilotris-, compd. with 2-butoxyethyl phosphate	Manufacturing	Primary Metal Manufacturing	0.459	1.268	0.653	1.219	3.109	TRUE
DTXSID0072778	73912-21-7	12H-Dibenzo[d,g][1,3,2]dioxaphosphocin, 4,8-dicyclohexyl-6-hydroxy-2,10-dimethyl-	Manufacturing	Plastics and Rubber Products Manufacturing	0.168	-0.441	-1.112	-0.475	1.456	TRUE
DTXSID0072930	86329-09-1	Carbamothioic acid, 2-propenyl-, O-(2-methylpropyl) ester	Mining, Quarrying, and Oil and Gas Extraction	Support Activities for Mining	0.162	-1.204	-1.83	-1.209	0.63	TRUE
DTXSID0073031	106246-33-7	Benzenamine, 4,4'-methylenebis[3-chloro-2,6-diethyl-	Manufacturing	Chemical Manufacturing	0.24	-0.859	-1.492	-0.838	1.063	TRUE
DTXSID0073031	106246-33-7	Benzenamine, 4,4'-methylenebis[3-chloro-2,6-diethyl-	Manufacturing	Plastics and Rubber Products Manufacturing	0.112	-1.341	-2.003	-1.342	0.618	TRUE
DTXSID0073081	119462-56-5	1H-Pyrrole-2,5-dione, 1,1'-[1,3-phenylenebis(methylene)]bis[3-methyl-	Manufacturing	Plastics and Rubber Products Manufacturing	0.486	-0.779	-1.431	-0.775	1.086	TRUE
DTXSID0073081	119462-56-5	1H-Pyrrole-2,5-dione, 1,1'-[1,3-phenylenebis(methylene)]bis[3-methyl-	Utilities	Utilities	0.237	-0.883	-1.549	-0.899	1.102	TRUE
DTXSID0073118	163702-05-4	Ethyl perfluorobutyl ether	Manufacturing	Chemical Manufacturing	0.953	4.471	3.773	4.446	6.425	TRUE
DTXSID0073118	163702-05-4	Ethyl perfluorobutyl ether	Manufacturing	Computer and Electronic Product Manufacturing	0.907	4.187	3.54	4.226	6.044	TRUE
DTXSID0074001	13539-13-4	1,3,4-Thiadiazole, 2,5-bis(octyldithio)-	Manufacturing	Petroleum and Coal Products Manufacturing	0.09	-0.895	-1.647	-0.866	1.261	TRUE
DTXSID0074631	75641-02-0	Quino[2,3-b]acridine-7,14-dione, 2-[(1,3-dihydro-1,3-dioxo-2H-isoindol-2-yl)methyl]-5,12-dihydro-	Manufacturing	Chemical Manufacturing	0.022	-2.847	-3.487	-2.848	-0.885	TRUE
DTXSID0074635	86261-90-7	2-Propenoic acid, 2-methyl-, 2-(2-oxo-1-imidazolidinyl)ethyl ester	Manufacturing	Chemical Manufacturing	0.428	0.359	-0.267	0.337	2.097	TRUE
DTXSID0074637	93894-13-4	Octadecanoic acid, 2-(2-butoxyethoxy)ethyl ester	Manufacturing	Fabricated Metal Product Manufacturing	0.274	-2.458	-3.098	-2.459	-0.561	TRUE
DTXSID00861815	142-54-1	N-(2-hydroxypropyl)dodecanamide	Manufacturing	Chemical Manufacturing	0.166	-2.192	-2.833	-2.179	-0.347	TRUE
DTXSID00862322	628-35-3	1,2-Ethanediol, 1-formate	Manufacturing	Miscellaneous Manufacturing	0.416	0.308	-0.311	0.295	2.124	TRUE
DTXSID00862721	1628-11-1	Silane, dichloro(3-chloro-2-methylpropyl)methyl-	Manufacturing	Chemical Manufacturing	0.866	1.42	0.777	1.412	3.215	TRUE
DTXSID00862908	2372-21-6	tert-Butylperoxy isopropyl carbonate	Manufacturing	Miscellaneous Manufacturing	0.756	0.516	-0.124	0.508	2.442	TRUE
DTXSID00862908	2372-21-6	tert-Butylperoxy isopropyl carbonate	Manufacturing	Plastics and Rubber Products Manufacturing	0.606	0.275	-0.355	0.26	2.177	TRUE
DTXSID00863970	2253-44-3	O,O-Dibutyl hydrogen dithiophosphate	Manufacturing	Petroleum and Coal Products Manufacturing	0.406	-1.515	-2.164	-1.503	0.294	TRUE
DTXSID00864043	7360-38-5	2-Ethylhexanoic acid triglyceride	Manufacturing	Chemical Manufacturing	0.096	-0.742	-1.385	-0.759	1.242	TRUE
DTXSID00865555	30697-40-6	Ethylene glycol acrylate phthalate	Manufacturing	Chemical Manufacturing	0.359	-0.726	-1.348	-0.72	1.132	TRUE
DTXSID00865555	30697-40-6	Ethylene glycol acrylate phthalate	Manufacturing	Printing and Related Support Activities	0.328	-0.595	-1.197	-0.644	1.205	TRUE
DTXSID00866406	54208-63-8	Oxirane, 2,2'-[methylenebis(2,1-phenyleneoxymethylene)]bis-	Manufacturing	Transportation Equipment Manufacturing	0.4	-1.245	-1.851	-1.223	0.579	TRUE
DTXSID00866426	54464-54-9	Ethanone, 1-[1,6-dimethyl-3-(4-methyl-3-penten-1-yl)-3-cyclohexen-1-yl]-	Manufacturing	Chemical Manufacturing	0.791	-0.428	-1.04	-0.422	1.398	TRUE
DTXSID00867014	63469-23-8	2-Propanol, 1,1'-[[3-(dimethylamino)propyl]imino]bis-	Manufacturing	Chemical Manufacturing	0.3	-0.705	-1.368	-0.727	1.13	TRUE
DTXSID00867014	63469-23-8	2-Propanol, 1,1'-[[3-(dimethylamino)propyl]imino]bis-	Manufacturing	Plastics and Rubber Products Manufacturing	0.16	-1.117	-1.791	-1.114	0.755	TRUE
DTXSID00867514	68155-65-7	1-Propanone, 1-[6-methyl-4-(4-methyl-3-penten-1-yl)-3-cyclohexen-1-yl]-	Manufacturing	Chemical Manufacturing	0.78	-0.453	-1.108	-0.458	1.479	TRUE
DTXSID00869437	104983-85-9	1,3-Benzenediamine, 2-methyl-4,6-bis(methylthio)-	Manufacturing	Chemical Manufacturing	0.385	-0.385	-1.013	-0.336	1.294	TRUE
DTXSID00869856	136210-32-7	Aspartic acid, N,N'-(methylenebis(2-methyl-4,1-cyclohexanediyl))bis-, 1,1',4,4'-tetraethyl ester	Manufacturing	Chemical Manufacturing	0.426	-0.398	-1.041	-0.42	1.445	TRUE
DTXSID00869896	139504-68-0	2-Butanol, 1-[[2-(1,1-dimethylethyl)cyclohexyl]oxy]-	Manufacturing	Chemical Manufacturing	0.557	-0.434	-1.084	-0.435	1.452	TRUE
DTXSID00883315	123-46-6	Ethanaminium, 2-hydrazinyl-N,N,N-trimethyl-2-oxo-, chloride (1:1)	Manufacturing	Chemical Manufacturing	0.604	1.506	0.848	1.503	3.465	TRUE
DTXSID00883355	286-99-7	13-Oxabicyclo[10.1.0]tridecane	Manufacturing	Chemical Manufacturing	0.732	0.326	-0.355	0.3	2.206	TRUE
DTXSID00883916	3188-83-8	Benzenemethanol, 5-[1-methyl-1-[4-(2-oxiranylmethoxy)phenyl]ethyl]-2-(2-oxiranylmethoxy)-	Manufacturing	Chemical Manufacturing	0.349	-2.275	-2.907	-2.255	-0.496	TRUE
DTXSID00884180	5660-53-7	1,3-Dioxolane-4-methanol, 2-methyl-2-(2-methylpropyl)-	Manufacturing	Chemical Manufacturing	0.643	0.093	-0.531	0.069	1.938	TRUE
DTXSID00884347	6975-24-2	2-Propenal, 3-[4-(1-methylethyl)phenyl]-	Manufacturing	Chemical Manufacturing	0.811	0.405	-0.246	0.406	2.141	TRUE
DTXSID00884660	24694-40-4	1H-Benzotriazole, sulfate (1:1)	Manufacturing	Beverage and Tobacco Product Manufacturing	0.448	-0.092	-0.829	-0.103	1.875	TRUE
DTXSID00884660	24694-40-4	1H-Benzotriazole, sulfate (1:1)	Manufacturing	Chemical Manufacturing	0.515	1.268	0.646	1.257	3.137	TRUE
DTXSID00884726	13897-56-8	1,3-Cyclohexanediamine, 2-methyl-	Manufacturing	Chemical Manufacturing	0.516	0.432	-0.213	0.447	2.184	TRUE
DTXSID00885293	25306-75-6	Carbonodithioic acid, O-(2-methylpropyl) ester, sodium salt (1:1)	Mining, Quarrying, and Oil and Gas Extraction	Support Activities for Mining	0.181	-0.464	-1.075	-0.475	1.323	TRUE
DTXSID00885314	25797-81-3	2-Anthracenesulfonic acid, 1-amino-9,10-dihydro-4-[[3-[[(2-hydroxyethyl)amino]sulfonyl]-4,5-dimethylphenyl]amino]-9,10-dioxo-, sodium salt (1:1)	Manufacturing	Apparel Manufacturing	0.021	-3.818	-4.415	-3.812	-1.965	TRUE
DTXSID00885314	25797-81-3	2-Anthracenesulfonic acid, 1-amino-9,10-dihydro-4-[[3-[[(2-hydroxyethyl)amino]sulfonyl]-4,5-dimethylphenyl]amino]-9,10-dioxo-, sodium salt (1:1)	Manufacturing	Leather and Allied Product Manufacturing	0.053	-3.155	-3.774	-3.19	-1.226	TRUE
DTXSID00885314	25797-81-3	2-Anthracenesulfonic acid, 1-amino-9,10-dihydro-4-[[3-[[(2-hydroxyethyl)amino]sulfonyl]-4,5-dimethylphenyl]amino]-9,10-dioxo-, sodium salt (1:1)	Manufacturing	Textile Mills	0.024	-3.801	-4.482	-3.774	-1.886	TRUE
DTXSID00885379	27094-65-1	1-Butanamine, 2-methyl-N-(2-methylbutyl)-	Manufacturing	Petroleum and Coal Products Manufacturing	0.61	-0.763	-1.405	-0.725	1.088	TRUE
DTXSID00885617	35342-16-6	7-Benzothiazolesulfonic acid, 2-[4-[2-(hexahydro-2,4,6-trioxo-5-pyrimidinyl)diazenyl]phenyl]-6-methyl-, lithium salt (1:1)	Manufacturing	Paper Manufacturing	0.247	-1.768	-2.366	-1.721	-0.034	TRUE
DTXSID00887732	70776-28-2	7-Benzothiazolesulfonic acid, 2-[4-[2-(4,5-dihydro-3-methyl-5-oxo-1H-pyrazol-4-yl)diazenyl]phenyl]-6-methyl-, compd. with 2,2',2''-nitrilotris[ethanol] (1:1)	Manufacturing	Chemical Manufacturing	0.282	-1.692	-2.33	-1.72	0.268	TRUE
DTXSID00887732	70776-28-2	7-Benzothiazolesulfonic acid, 2-[4-[2-(4,5-dihydro-3-methyl-5-oxo-1H-pyrazol-4-yl)diazenyl]phenyl]-6-methyl-, compd. with 2,2',2''-nitrilotris[ethanol] (1:1)	Manufacturing	Paper Manufacturing	0.225	-1.658	-2.292	-1.691	0.262	TRUE
DTXSID00888709	91598-32-2	Ethanol, 2-[[2-(2-aminoethoxy)ethyl]amino]-	Manufacturing	Chemical Manufacturing	0.235	0.311	-0.293	0.309	2.126	TRUE
DTXSID00888926	126535-26-0	Benzoic acid, 2-(chlorosulfonyl)-3-methyl-, methyl ester	Manufacturing	Chemical Manufacturing	0.339	-1.028	-1.624	-1.003	0.865	TRUE
DTXSID00888986	146781-64-8	Octadecanamide, 12-hydroxy-N-[2-[(1-oxodecyl)amino]ethyl]-	Manufacturing	Chemical Manufacturing	0.339	0.469	-0.31	0.471	2.633	TRUE
DTXSID00889039	163119-16-2	Cyclohexanol, 2,6-bis(1,1-dimethylethyl)-4-methyl-	Manufacturing	Chemical Manufacturing	0.744	-0.231	-0.867	-0.236	1.581	TRUE
DTXSID00889094	191044-60-7	Benzene, 1-(1-methylethyl)-2-(1-phenylethyl)-	Manufacturing	Chemical Manufacturing	0.892	1.483	0.883	1.48	3.287	TRUE
DTXSID00889135	220727-26-4	Octanethioic acid, S-[3-(triethoxysilyl)propyl] ester	Manufacturing	Plastics and Rubber Products Manufacturing	0.343	-0.234	-0.887	-0.217	1.611	TRUE
DTXSID00889574	7216-95-7	Glycine, N,N-bis[2-[bis(carboxymethyl)amino]ethyl]-, potassium salt (1:5)	Manufacturing	Chemical Manufacturing	0.096	-0.355	-1.049	-0.327	1.625	TRUE
DTXSID00889574	7216-95-7	Glycine, N,N-bis[2-[bis(carboxymethyl)amino]ethyl]-, potassium salt (1:5)	Manufacturing	Miscellaneous Manufacturing	0.074	-0.462	-1.097	-0.467	1.418	TRUE
DTXSID00890327	73037-34-0	Benzenesulfonic acid, oxybis[methyl-, sodium salt (1:2)	Manufacturing	Apparel Manufacturing	0.427	-0.941	-1.642	-0.942	1.104	TRUE
DTXSID00890327	73037-34-0	Benzenesulfonic acid, oxybis[methyl-, sodium salt (1:2)	Manufacturing	Leather and Allied Product Manufacturing	0.587	-0.353	-1.009	-0.317	1.417	TRUE
DTXSID00890327	73037-34-0	Benzenesulfonic acid, oxybis[methyl-, sodium salt (1:2)	Manufacturing	Textile Mills	0.435	-0.879	-1.528	-0.937	0.958	TRUE
DTXSID00890504	553-72-0	Benzoic acid, zinc salt (2:1)	Manufacturing	Chemical Manufacturing	0.794	1.514	0.873	1.529	3.371	TRUE
DTXSID00890504	553-72-0	Benzoic acid, zinc salt (2:1)	Manufacturing	Plastics and Rubber Products Manufacturing	0.545	1.11	0.481	1.088	2.928	TRUE
DTXSID00890529	865-34-9	Lithium methoxide	Manufacturing	Chemical Manufacturing	0.803	1.185	0.545	1.208	3.057	TRUE
DTXSID00890564	2736-18-7	2,4-Dichloro-6-hydroxy-s-triazine sodium salt)	Manufacturing	Chemical Manufacturing	0.625	1.249	0.61	1.275	3.035	TRUE
DTXSID00890882	54253-62-2	Methanesulfonic acid, copper(2+) salt (2:1)	Manufacturing	Computer and Electronic Product Manufacturing	0.597	0.545	-0.083	0.496	2.425	TRUE
DTXSID00890882	54253-62-2	Methanesulfonic acid, copper(2+) salt (2:1)	Manufacturing	Electrical Equipment, Appliance, and Component Manufacturing	0.608	0.5	-0.097	0.472	2.398	TRUE
DTXSID00892260	53770-52-8	Zinc(2+) 3,5-bis(1-phenylethyl)salicylate	Manufacturing	Paper Manufacturing	0.053	-2.202	-2.839	-2.17	-0.243	TRUE
DTXSID00893196	124756-59-8	Boric acid (H3BO3), compd. with 2-(2-aminoethoxy)ethanol (1:1)	Manufacturing	Petroleum and Coal Products Manufacturing	0.177	-0.104	-0.732	-0.101	1.725	TRUE
DTXSID00893237	156653-67-7	Reaktiv-Gelb F-66 923 FW	Manufacturing	Apparel Manufacturing	0.125	-3.912	-4.661	-3.893	-1.939	TRUE
DTXSID00893237	156653-67-7	Reaktiv-Gelb F-66 923 FW	Manufacturing	Leather and Allied Product Manufacturing	0.224	-3.343	-4.045	-3.346	-1.447	TRUE
DTXSID00893237	156653-67-7	Reaktiv-Gelb F-66 923 FW	Manufacturing	Textile Mills	0.117	-3.874	-4.641	-3.939	-1.857	TRUE
DTXSID00893535	3717-40-6	N,N-Dimethyl-1-adamantanamine	Manufacturing	Chemical Manufacturing	0.87	1.006	0.432	0.969	2.929	TRUE
DTXSID00893570	63217-13-0	Sodium 1,4-bis[(2,6-dimethylheptyl)oxy]-1,4-dioxo-2-butanesulfonate	Manufacturing	Chemical Manufacturing	0.505	0.146	-0.496	0.146	1.934	TRUE
DTXSID00893575	65870-94-2	Trimethylolpropane tris(3,5,5-trimethylhexanoate)	Manufacturing	Chemical Manufacturing	0.039	-1.017	-1.657	-1.002	0.986	TRUE
DTXSID00893575	65870-94-2	Trimethylolpropane tris(3,5,5-trimethylhexanoate)	Manufacturing	Petroleum and Coal Products Manufacturing	0.014	-1.726	-2.414	-1.697	0.142	TRUE
DTXSID00893772	72030-25-2	Molybdenum, bis[O,â€‹O-â€‹bis(2-â€‹ethylhexyl) phosphorodithioato-â€‹ÎºS,â€‹ÎºS']â€‹dioxodi-â€‹Î¼-â€‹thioxodi-â€‹, (Mo-â€‹Mo)	Manufacturing	Petroleum and Coal Products Manufacturing	0.178	-1.365	-2.038	-1.36	0.583	TRUE
DTXSID00991005	70750-15-1	Formaldehyde--4,4'-(propane-2,2-diyl)diphenol (1/1)	Manufacturing	Chemical Manufacturing	0.394	-1.231	-1.855	-1.223	0.604	TRUE
DTXSID1020140	532-32-1	Sodium benzoate	Manufacturing	Beverage and Tobacco Product Manufacturing	0.663	0.129	-0.52	0.099	2.077	TRUE
DTXSID1020140	532-32-1	Sodium benzoate	Manufacturing	Chemical Manufacturing	0.783	1.466	0.803	1.442	3.368	TRUE
DTXSID1020140	532-32-1	Sodium benzoate	Manufacturing	Miscellaneous Manufacturing	0.715	1.399	0.762	1.382	3.273	TRUE
DTXSID1020140	532-32-1	Sodium benzoate	Manufacturing	Wood Product Manufacturing	0.738	1.153	0.54	1.163	2.978	TRUE
DTXSID1020142	91-76-9	6-Phenyl-1,3,5-triazine-2,4-diamine	Manufacturing	Chemical Manufacturing	0.374	-0.673	-1.344	-0.694	1.232	TRUE
DTXSID1020144	119-53-9	Benzoin	Manufacturing	Chemical Manufacturing	0.258	-1.177	-1.816	-1.203	0.751	TRUE
DTXSID1020146	120-78-5	2,2'-Dithiobisbenzothiazole	Manufacturing	Chemical Manufacturing	0.344	-1.494	-2.114	-1.505	0.384	TRUE
DTXSID1020146	120-78-5	2,2'-Dithiobisbenzothiazole	Manufacturing	Plastics and Rubber Products Manufacturing	0.19	-2.004	-2.642	-2.041	-0.132	TRUE
DTXSID1020146	120-78-5	2,2'-Dithiobisbenzothiazole	Manufacturing	Transportation Equipment Manufacturing	0.309	-1.807	-2.415	-1.799	0.074	TRUE
DTXSID1020146	120-78-5	2,2'-Dithiobisbenzothiazole	Utilities	Utilities	0.086	-2.072	-2.695	-2.054	-0.112	TRUE
DTXSID1020190	860-22-0	C.I. Acid Blue 74	Manufacturing	Chemical Manufacturing	0.414	0.422	-0.241	0.403	2.369	TRUE
DTXSID1020221	98-54-4	4-tert-Butylphenol	Manufacturing	Chemical Manufacturing	0.677	-0.796	-1.489	-0.814	1.22	FALSE
DTXSID1020279	563-47-3	3-Chloro-2-methylpropene	Manufacturing	Chemical Manufacturing	0.606	0.687	0.024	0.675	2.625	TRUE
DTXSID1020302	75-00-3	Chloroethane	Manufacturing	Chemical Manufacturing	0.795	2.374	1.754	2.36	4.048	FALSE
DTXSID1020354	461-58-5	Cyanoguanidine	Manufacturing	Apparel Manufacturing	0.27	0.803	0.186	0.798	2.595	TRUE
DTXSID1020354	461-58-5	Cyanoguanidine	Manufacturing	Chemical Manufacturing	0.305	1.14	0.492	1.153	3.024	TRUE
DTXSID1020354	461-58-5	Cyanoguanidine	Manufacturing	Computer and Electronic Product Manufacturing	0.217	0.846	0.193	0.822	2.635	TRUE
DTXSID1020354	461-58-5	Cyanoguanidine	Manufacturing	Electrical Equipment, Appliance, and Component Manufacturing	0.231	0.828	0.208	0.792	2.647	TRUE
DTXSID1020354	461-58-5	Cyanoguanidine	Manufacturing	Leather and Allied Product Manufacturing	0.429	1.426	0.756	1.449	3.237	TRUE
DTXSID1020354	461-58-5	Cyanoguanidine	Manufacturing	Petroleum and Coal Products Manufacturing	0.167	0.488	-0.173	0.509	2.379	TRUE
DTXSID1020354	461-58-5	Cyanoguanidine	Manufacturing	Textile Mills	0.284	0.958	0.27	0.968	2.735	TRUE
DTXSID1020354	461-58-5	Cyanoguanidine	Manufacturing	Transportation Equipment Manufacturing	0.29	0.864	0.14	0.857	2.791	TRUE
DTXSID1020354	461-58-5	Cyanoguanidine	Manufacturing	Wood Product Manufacturing	0.275	0.811	0.162	0.835	2.75	TRUE
DTXSID1020433	612-83-9	3,3'-Dichlorobenzidine dihydrochloride	Manufacturing	Chemical Manufacturing	0.291	-1.76	-2.358	-1.758	0.102	TRUE
DTXSID1020437	75-34-3	1,1-Dichloroethane	Manufacturing	Chemical Manufacturing	0.758	2.066	1.448	2.068	4.056	FALSE
DTXSID1020485	20325-40-0	3,3'-Dimethoxybenzidine dihydrochloride	Manufacturing	Chemical Manufacturing	0.31	-1.297	-1.926	-1.292	0.578	TRUE
DTXSID1020514	1643-20-5	N,N-Dimethyldodecylamine-N-oxide	Manufacturing	Chemical Manufacturing	0.959	1.988	1.363	2.015	3.861	TRUE
DTXSID1020514	1643-20-5	N,N-Dimethyldodecylamine-N-oxide	Manufacturing	Miscellaneous Manufacturing	0.93	1.725	1.093	1.711	3.579	TRUE
DTXSID1020778	5989-27-5	D-Limonene	Manufacturing	Beverage and Tobacco Product Manufacturing	0.81	-0.545	-1.193	-0.492	1.355	TRUE
DTXSID1020778	5989-27-5	D-Limonene	Manufacturing	Chemical Manufacturing	0.834	0.822	0.182	0.846	2.662	TRUE
DTXSID1020778	5989-27-5	D-Limonene	Manufacturing	Paper Manufacturing	0.78	0.78	0.106	0.779	2.561	TRUE
DTXSID1020805	89-78-1	dl-Menthol	Manufacturing	Beverage and Tobacco Product Manufacturing	0.674	-1.42	-2.053	-1.382	0.356	TRUE
DTXSID1020805	89-78-1	dl-Menthol	Manufacturing	Chemical Manufacturing	0.745	-0.066	-0.679	-0.068	1.85	TRUE
DTXSID1020807	149-30-4	2-Mercaptobenzothiazole	Manufacturing	Chemical Manufacturing	0.601	0.005	-0.574	0.017	1.822	TRUE
DTXSID1020807	149-30-4	2-Mercaptobenzothiazole	Manufacturing	Plastics and Rubber Products Manufacturing	0.379	-0.546	-1.153	-0.538	1.295	TRUE
DTXSID1020807	149-30-4	2-Mercaptobenzothiazole	Manufacturing	Transportation Equipment Manufacturing	0.56	-0.316	-0.984	-0.305	1.566	TRUE
DTXSID1020807	149-30-4	2-Mercaptobenzothiazole	Mining, Quarrying, and Oil and Gas Extraction	Support Activities for Mining	0.268	0.085	-0.531	0.086	2.021	TRUE
DTXSID1020807	149-30-4	2-Mercaptobenzothiazole	Utilities	Utilities	0.179	-0.655	-1.295	-0.627	1.201	TRUE
DTXSID1020859	98-85-1	alpha-Methylbenzyl alcohol	Manufacturing	Chemical Manufacturing	0.621	0.079	-0.533	0.067	1.93	TRUE
DTXSID1020932	59-67-6	Nicotinic acid	Manufacturing	Beverage and Tobacco Product Manufacturing	0.366	-0.799	-1.447	-0.762	1.004	TRUE
DTXSID1020932	59-67-6	Nicotinic acid	Manufacturing	Chemical Manufacturing	0.458	0.492	-0.154	0.508	2.476	TRUE
DTXSID1020932	59-67-6	Nicotinic acid	Manufacturing	Food Manufacturing	0.325	-0.085	-0.719	-0.082	1.796	TRUE
DTXSID1020934	8005-03-06	Nigrosine	Manufacturing	Miscellaneous Manufacturing	0.214	-1.892	-2.527	-1.885	-0.068	TRUE
DTXSID1020980	108-03-2	1-Nitropropane	Manufacturing	Chemical Manufacturing	0.771	1.504	0.873	1.483	3.403	FALSE
DTXSID1021166	51-03-6	Piperonyl butoxide	Manufacturing	Chemical Manufacturing	0.622	-0.373	-0.986	-0.356	1.419	FALSE
DTXSID1021322	97-77-8	Tetraethylthiuram disulfide	Manufacturing	Chemical Manufacturing	0.38	-1.44	-2.047	-1.445	0.354	TRUE
DTXSID1021322	97-77-8	Tetraethylthiuram disulfide	Manufacturing	Plastics and Rubber Products Manufacturing	0.2	-1.902	-2.568	-1.896	0.016	TRUE
DTXSID1021322	97-77-8	Tetraethylthiuram disulfide	Manufacturing	Transportation Equipment Manufacturing	0.333	-1.681	-2.29	-1.695	0.162	TRUE
DTXSID1021324	811-97-2	1,1,1,2-Tetrafluoroethane	Manufacturing	Chemical Manufacturing	0.804	3.148	2.526	3.123	5.063	FALSE
DTXSID1021324	811-97-2	1,1,1,2-Tetrafluoroethane	Manufacturing	Electrical Equipment, Appliance, and Component Manufacturing	0.694	2.822	2.145	2.828	4.728	FALSE
DTXSID1021324	811-97-2	1,1,1,2-Tetrafluoroethane	Manufacturing	Machinery Manufacturing	0.733	2.923	2.263	2.93	4.801	FALSE
DTXSID1021324	811-97-2	1,1,1,2-Tetrafluoroethane	Manufacturing	Miscellaneous Manufacturing	0.75	2.996	2.379	2.987	4.847	FALSE
DTXSID1021324	811-97-2	1,1,1,2-Tetrafluoroethane	Manufacturing	Plastics and Rubber Products Manufacturing	0.668	2.698	2.055	2.688	4.562	FALSE
DTXSID1021324	811-97-2	1,1,1,2-Tetrafluoroethane	Manufacturing	Transportation Equipment Manufacturing	0.759	2.925	2.322	2.894	4.698	FALSE
DTXSID1021403	512-56-1	Trimethyl phosphate	Manufacturing	Chemical Manufacturing	0.484	0.685	0.04	0.681	2.448	TRUE
DTXSID1021455	1934-21-0	FD&C Yellow 5	Manufacturing	Beverage and Tobacco Product Manufacturing	0.239	-1.383	-2.03	-1.376	0.517	TRUE
DTXSID1021455	1934-21-0	FD&C Yellow 5	Manufacturing	Chemical Manufacturing	0.311	-0.038	-0.653	-0.084	1.743	TRUE
DTXSID1021617	99-04-7	3-Methylbenzoic acid	Manufacturing	Chemical Manufacturing	0.709	1.269	0.681	1.262	3.165	TRUE
DTXSID1021619	590-86-3	3-Methylbutanal	Manufacturing	Chemical Manufacturing	0.737	1.238	0.59	1.266	3.012	TRUE
DTXSID1021740	71-36-3	1-Butanol	Manufacturing	Petroleum and Coal Products Manufacturing	0.564	0.664	0.008	0.702	2.548	FALSE
DTXSID1021740	71-36-3	1-Butanol	Mining, Quarrying, and Oil and Gas Extraction	Support Activities for Mining	0.417	1.423	0.764	1.421	3.381	FALSE
DTXSID1021790	88-75-5	2-Nitrophenol	Manufacturing	Chemical Manufacturing	0.674	0.57	-0.101	0.577	2.334	TRUE
DTXSID1021792	90-02-8	Salicylaldehyde	Manufacturing	Chemical Manufacturing	0.648	0.077	-0.544	0.079	1.944	TRUE
DTXSID1021827	98-82-8	Cumene	Manufacturing	Transportation Equipment Manufacturing	0.855	1.465	0.812	1.476	3.381	FALSE
DTXSID1021873	106-63-8	Isobutyl acrylate	Manufacturing	Chemical Manufacturing	0.779	1.084	0.451	1.117	2.887	TRUE
DTXSID1021877	107-07-3	2-Chloroethanol	Manufacturing	Chemical Manufacturing	0.745	1.412	0.766	1.421	3.252	TRUE
DTXSID1021879	107-12-0	Propionitrile	Manufacturing	Chemical Manufacturing	0.821	1.627	0.962	1.642	3.376	TRUE
DTXSID1021904	109-73-9	Butylamine	Manufacturing	Computer and Electronic Product Manufacturing	0.598	0.744	0.111	0.701	2.542	FALSE
DTXSID1021904	109-73-9	Butylamine	Manufacturing	Petroleum and Coal Products Manufacturing	0.523	0.362	-0.232	0.375	2.262	FALSE
DTXSID1021906	109-76-2	1,3-Diaminopropane	Manufacturing	Chemical Manufacturing	0.46	0.58	-0.041	0.567	2.388	TRUE
DTXSID1021952	115-86-6	Triphenyl phosphate	Manufacturing	Apparel Manufacturing	0.393	-1.179	-1.847	-1.165	0.681	FALSE
DTXSID1021952	115-86-6	Triphenyl phosphate	Manufacturing	Chemical Manufacturing	0.473	-0.872	-1.473	-0.834	0.959	FALSE
DTXSID1021952	115-86-6	Triphenyl phosphate	Manufacturing	Leather and Allied Product Manufacturing	0.543	-0.571	-1.209	-0.553	1.284	FALSE
DTXSID1021952	115-86-6	Triphenyl phosphate	Manufacturing	Plastics and Rubber Products Manufacturing	0.262	-1.294	-1.924	-1.271	0.49	FALSE
DTXSID1021952	115-86-6	Triphenyl phosphate	Manufacturing	Textile Mills	0.381	-1.065	-1.685	-1.046	0.744	FALSE
DTXSID1021952	115-86-6	Triphenyl phosphate	Utilities	Utilities	0.114	-1.431	-2.067	-1.399	0.485	FALSE
DTXSID1022007	142-96-1	Butyl ether	Manufacturing	Chemical Manufacturing	0.833	1.104	0.489	1.115	2.866	FALSE
DTXSID1022057	542-75-6	1,3-Dichloropropene	Manufacturing	Chemical Manufacturing	0.657	1.59	0.971	1.57	3.327	TRUE
DTXSID1022134	920-66-1	2H-Perfluoro-2-propanol	Manufacturing	Chemical Manufacturing	0.966	2.111	1.449	2.091	4.024	TRUE
DTXSID1022180	2216-51-5	(1R,2S,5R)-(-)-Menthol	Manufacturing	Chemical Manufacturing	0.722	-0.051	-0.696	-0.043	1.802	TRUE
DTXSID1022188	2437-25-4	n-Undecyl cyanide	Manufacturing	Chemical Manufacturing	0.866	0.536	-0.097	0.519	2.446	TRUE
DTXSID1022479	90-00-6	2-Ethylphenol	Manufacturing	Chemical Manufacturing	0.652	-0.414	-1.057	-0.404	1.381	TRUE
DTXSID1022479	90-00-6	2-Ethylphenol	Mining, Quarrying, and Oil and Gas Extraction	Support Activities for Mining	0.282	-0.361	-0.994	-0.378	1.578	TRUE
DTXSID1023235	69-65-8	D-Mannitol	Manufacturing	Chemical Manufacturing	0.093	0.009	-0.608	0.003	1.836	TRUE
DTXSID1023784	554-13-2	Lithium carbonate	Manufacturing	Chemical Manufacturing	0.558	0.4	-0.207	0.371	2.208	TRUE
DTXSID1023784	554-13-2	Lithium carbonate	Manufacturing	Electrical Equipment, Appliance, and Component Manufacturing	0.429	0.125	-0.54	0.153	1.994	TRUE
DTXSID1023784	554-13-2	Lithium carbonate	Manufacturing	Fabricated Metal Product Manufacturing	0.475	0.228	-0.342	0.27	2.101	TRUE
DTXSID1023784	554-13-2	Lithium carbonate	Manufacturing	Nonmetallic Mineral Product Manufacturing	0.42	0.238	-0.367	0.232	1.978	TRUE
DTXSID1023784	554-13-2	Lithium carbonate	Manufacturing	Primary Metal Manufacturing	0.486	0.001	-0.673	0.002	1.827	TRUE
DTXSID1023996	108-91-8	Cyclohexylamine	Utilities	Utilities	0.311	0.189	-0.445	0.208	2.172	FALSE
DTXSID1024045	64-67-5	Diethyl sulfate	Manufacturing	Apparel Manufacturing	0.656	0.465	-0.174	0.444	2.313	TRUE
DTXSID1024045	64-67-5	Diethyl sulfate	Manufacturing	Chemical Manufacturing	0.688	0.792	0.18	0.813	2.603	TRUE
DTXSID1024045	64-67-5	Diethyl sulfate	Manufacturing	Leather and Allied Product Manufacturing	0.802	1.021	0.41	1.021	2.852	TRUE
DTXSID1024045	64-67-5	Diethyl sulfate	Manufacturing	Paper Manufacturing	0.613	0.757	0.08	0.716	2.702	TRUE
DTXSID1024045	64-67-5	Diethyl sulfate	Manufacturing	Textile Mills	0.649	0.509	-0.115	0.535	2.304	TRUE
DTXSID1024097	111-76-2	2-Butoxyethanol	Manufacturing	Petroleum and Coal Products Manufacturing	0.456	-0.058	-0.764	-0.056	1.856	FALSE
DTXSID1024174	78-48-8	Tribufos	Manufacturing	Chemical Manufacturing	0.377	-0.771	-1.373	-0.753	0.977	TRUE
DTXSID1024251	354-33-6	Pentafluoroethane	Manufacturing	Chemical Manufacturing	0.884	3.743	3.094	3.778	5.471	TRUE
DTXSID1024251	354-33-6	Pentafluoroethane	Manufacturing	Electrical Equipment, Appliance, and Component Manufacturing	0.797	3.492	2.853	3.478	5.411	TRUE
DTXSID1024251	354-33-6	Pentafluoroethane	Manufacturing	Machinery Manufacturing	0.801	3.609	2.965	3.557	5.534	TRUE
DTXSID1024251	354-33-6	Pentafluoroethane	Utilities	Utilities	0.509	3.282	2.601	3.293	5.116	TRUE
DTXSID1024598	118-58-1	Benzyl salicylate	Manufacturing	Chemical Manufacturing	0.226	-2.091	-2.699	-2.08	-0.262	TRUE
DTXSID1024598	118-58-1	Benzyl salicylate	Manufacturing	Miscellaneous Manufacturing	0.181	-2.213	-2.862	-2.228	-0.24	TRUE
DTXSID1024621	111-96-6	Diethylene glycol dimethyl ether	Manufacturing	Chemical Manufacturing	0.675	1.669	1.045	1.711	3.54	FALSE
DTXSID1024625	622-20-8	1,2-Bis(phenylthio)ethane	Manufacturing	Chemical Manufacturing	0.542	-0.816	-1.453	-0.819	1.039	TRUE
DTXSID1024702	3101-60-8	tert-Butyl phenyl glycidyl ether	Manufacturing	Chemical Manufacturing	0.691	0.088	-0.564	0.105	1.94	TRUE
DTXSID1024702	3101-60-8	tert-Butyl phenyl glycidyl ether	Manufacturing	Computer and Electronic Product Manufacturing	0.586	-0.199	-0.858	-0.208	1.736	TRUE
DTXSID1024702	3101-60-8	tert-Butyl phenyl glycidyl ether	Manufacturing	Electrical Equipment, Appliance, and Component Manufacturing	0.6	-0.2	-0.825	-0.231	1.657	TRUE
DTXSID1024702	3101-60-8	tert-Butyl phenyl glycidyl ether	Manufacturing	Miscellaneous Manufacturing	0.654	-0.116	-0.726	-0.133	1.833	TRUE
DTXSID1024702	3101-60-8	tert-Butyl phenyl glycidyl ether	Manufacturing	Plastics and Rubber Products Manufacturing	0.496	-0.32	-0.916	-0.309	1.518	TRUE
DTXSID1024702	3101-60-8	tert-Butyl phenyl glycidyl ether	Manufacturing	Transportation Equipment Manufacturing	0.679	-0.123	-0.812	-0.145	1.706	TRUE
DTXSID1024835	104-55-2	3-Phenylprop-2-enal	Manufacturing	Chemical Manufacturing	0.777	0.828	0.169	0.816	2.678	TRUE
DTXSID1024835	104-55-2	3-Phenylprop-2-enal	Manufacturing	Food Manufacturing	0.625	0.24	-0.368	0.295	2.047	TRUE
DTXSID1024912	91-17-8	Decalin	Manufacturing	Chemical Manufacturing	0.933	2.307	1.683	2.282	4.123	TRUE
DTXSID1024912	91-17-8	Decalin	Manufacturing	Petroleum and Coal Products Manufacturing	0.857	1.596	0.94	1.613	3.406	TRUE
DTXSID1024912	91-17-8	Decalin	Manufacturing	Plastics and Rubber Products Manufacturing	0.85	1.9	1.24	1.923	3.832	TRUE
DTXSID1024916	2873-97-4	Diacetone acrylamide	Manufacturing	Chemical Manufacturing	0.441	0.171	-0.502	0.181	2.087	TRUE
DTXSID1024918	124-02-7	Diallylamine	Manufacturing	Chemical Manufacturing	0.631	0.928	0.255	0.95	2.826	TRUE
DTXSID1024966	554-00-7	2,4-Dichloroaniline	Manufacturing	Chemical Manufacturing	0.573	-0.563	-1.241	-0.566	1.341	TRUE
DTXSID1025017	80-43-3	Dicumyl peroxide	Manufacturing	Chemical Manufacturing	0.247	-1.313	-2.004	-1.29	0.647	TRUE
DTXSID1025017	80-43-3	Dicumyl peroxide	Manufacturing	Miscellaneous Manufacturing	0.219	-1.565	-2.202	-1.519	0.248	TRUE
DTXSID1025017	80-43-3	Dicumyl peroxide	Manufacturing	Plastics and Rubber Products Manufacturing	0.108	-1.842	-2.472	-1.889	0.12	TRUE
DTXSID1025140	1854-26-8	Dimethyloldihydroxyethyleneurea	Manufacturing	Apparel Manufacturing	0.11	-0.386	-1.021	-0.423	1.543	TRUE
DTXSID1025140	1854-26-8	Dimethyloldihydroxyethyleneurea	Manufacturing	Leather and Allied Product Manufacturing	0.213	0.177	-0.461	0.201	2.042	TRUE
DTXSID1025140	1854-26-8	Dimethyloldihydroxyethyleneurea	Manufacturing	Petroleum and Coal Products Manufacturing	0.068	-0.779	-1.431	-0.806	1.057	TRUE
DTXSID1025140	1854-26-8	Dimethyloldihydroxyethyleneurea	Manufacturing	Textile Mills	0.118	-0.33	-0.98	-0.29	1.537	TRUE
DTXSID1025148	108-68-9	3,5-Dimethylphenol	Manufacturing	Chemical Manufacturing	0.61	-0.386	-1.03	-0.385	1.442	TRUE
DTXSID1025148	108-68-9	3,5-Dimethylphenol	Mining, Quarrying, and Oil and Gas Extraction	Support Activities for Mining	0.249	-0.248	-0.912	-0.267	1.602	TRUE
DTXSID1025221	25103-58-6	tert-Dodecanethiol	Manufacturing	Chemical Manufacturing	0.94	2.073	1.455	2.084	3.827	TRUE
DTXSID1025279	7085-85-0	Ethyl cyanoacrylate	Manufacturing	Chemical Manufacturing	0.644	0.671	0.015	0.617	2.6	FALSE
DTXSID1025279	7085-85-0	Ethyl cyanoacrylate	Manufacturing	Computer and Electronic Product Manufacturing	0.492	0.43	-0.179	0.431	2.277	FALSE
DTXSID1025300	1241-94-7	2-Ethylhexyl diphenyl phosphate	Manufacturing	Chemical Manufacturing	0.33	-1.292	-1.925	-1.249	0.553	TRUE
DTXSID1025300	1241-94-7	2-Ethylhexyl diphenyl phosphate	Manufacturing	Plastics and Rubber Products Manufacturing	0.161	-1.682	-2.371	-1.687	0.372	TRUE
DTXSID1025302	5466-77-3	Octinoxate	Manufacturing	Chemical Manufacturing	0.295	-1.703	-2.348	-1.72	0.13	TRUE
DTXSID1025306	16219-75-3	5-Ethylidene-2-norbornene	Manufacturing	Chemical Manufacturing	0.828	1.023	0.383	0.992	2.875	TRUE
DTXSID1025481	75-33-2	Isopropyl mercaptan	Manufacturing	Chemical Manufacturing	0.655	2.068	1.439	2.115	3.88	FALSE
DTXSID1025485	101-72-4	N-Isopropyl-N'-phenyl-p-phenylenediamine	Manufacturing	Chemical Manufacturing	0.217	-1.581	-2.236	-1.556	0.191	TRUE
DTXSID1025485	101-72-4	N-Isopropyl-N'-phenyl-p-phenylenediamine	Manufacturing	Plastics and Rubber Products Manufacturing	0.107	-2.08	-2.705	-2.144	-0.107	TRUE
DTXSID1025485	101-72-4	N-Isopropyl-N'-phenyl-p-phenylenediamine	Manufacturing	Transportation Equipment Manufacturing	0.185	-1.869	-2.584	-1.885	-0.034	TRUE
DTXSID1025564	109-87-5	Dimethoxymethane	Manufacturing	Chemical Manufacturing	0.727	1.941	1.27	1.936	3.785	FALSE
DTXSID1025564	109-87-5	Dimethoxymethane	Manufacturing	Miscellaneous Manufacturing	0.642	1.781	1.107	1.779	3.614	FALSE
DTXSID1025801	124-30-1	1-Octadecanamine	Manufacturing	Chemical Manufacturing	0.196	-0.151	-0.89	-0.185	1.95	TRUE
DTXSID1025801	124-30-1	1-Octadecanamine	Manufacturing	Petroleum and Coal Products Manufacturing	0.124	-0.805	-1.465	-0.783	1.139	TRUE
DTXSID1025801	124-30-1	1-Octadecanamine	Manufacturing	Plastics and Rubber Products Manufacturing	0.092	-0.553	-1.208	-0.572	1.41	TRUE
DTXSID1025809	112-80-1	Oleic acid	Manufacturing	Beverage and Tobacco Product Manufacturing	0.105	-4.117	-4.867	-4.086	-2.001	TRUE
DTXSID1025809	112-80-1	Oleic acid	Manufacturing	Chemical Manufacturing	0.123	-2.743	-3.406	-2.753	-0.839	TRUE
DTXSID1025809	112-80-1	Oleic acid	Manufacturing	Furniture and Related Product Manufacturing	0.154	-2.887	-3.565	-2.883	-0.965	TRUE
DTXSID1025809	112-80-1	Oleic acid	Manufacturing	Nonmetallic Mineral Product Manufacturing	0.105	-2.856	-3.509	-2.84	-0.919	TRUE
DTXSID1025809	112-80-1	Oleic acid	Manufacturing	Paper Manufacturing	0.097	-2.728	-3.459	-2.732	-0.674	TRUE
DTXSID1025809	112-80-1	Oleic acid	Manufacturing	Petroleum and Coal Products Manufacturing	0.058	-3.415	-4.146	-3.415	-1.365	TRUE
DTXSID1025809	112-80-1	Oleic acid	Manufacturing	Plastics and Rubber Products Manufacturing	0.063	-3.211	-3.852	-3.2	-1.327	TRUE
DTXSID1025809	112-80-1	Oleic acid	Manufacturing	Transportation Equipment Manufacturing	0.104	-2.914	-3.602	-2.862	-1.066	TRUE
DTXSID1025809	112-80-1	Oleic acid	Utilities	Utilities	0.019	-3.265	-3.967	-3.231	-1.242	TRUE
DTXSID1025851	4635-87-4	3-Pentenenitrile	Manufacturing	Chemical Manufacturing	0.671	2.192	1.539	2.165	4.153	TRUE
DTXSID1025853	79-21-0	Peracetic acid	Manufacturing	Apparel Manufacturing	0.605	0.558	-0.038	0.527	2.311	FALSE
DTXSID1025853	79-21-0	Peracetic acid	Manufacturing	Chemical Manufacturing	0.645	0.82	0.181	0.8	2.816	FALSE
DTXSID1025853	79-21-0	Peracetic acid	Manufacturing	Leather and Allied Product Manufacturing	0.785	1.197	0.543	1.193	3.016	FALSE
DTXSID1025853	79-21-0	Peracetic acid	Manufacturing	Miscellaneous Manufacturing	0.63	0.742	0.142	0.727	2.535	FALSE
DTXSID1025853	79-21-0	Peracetic acid	Manufacturing	Textile Mills	0.618	0.659	0.023	0.647	2.468	FALSE
DTXSID1025857	66-71-7	1,10-Phenanthroline	Manufacturing	Chemical Manufacturing	0.642	-0.666	-1.333	-0.647	1.175	TRUE
DTXSID1026031	151-21-3	Sodium dodecyl sulfate	Manufacturing	Apparel Manufacturing	0.538	-0.766	-1.397	-0.777	1.095	TRUE
DTXSID1026031	151-21-3	Sodium dodecyl sulfate	Manufacturing	Chemical Manufacturing	0.609	-0.514	-1.113	-0.536	1.327	TRUE
DTXSID1026031	151-21-3	Sodium dodecyl sulfate	Manufacturing	Leather and Allied Product Manufacturing	0.696	-0.215	-0.866	-0.206	1.584	TRUE
DTXSID1026031	151-21-3	Sodium dodecyl sulfate	Manufacturing	Miscellaneous Manufacturing	0.544	-0.626	-1.237	-0.625	1.128	TRUE
DTXSID1026031	151-21-3	Sodium dodecyl sulfate	Manufacturing	Textile Mills	0.511	-0.69	-1.328	-0.644	1.09	TRUE
DTXSID1026033	126-92-1	Sodium ethasulfate	Manufacturing	Chemical Manufacturing	0.574	-0.005	-0.628	-0.009	1.806	TRUE
DTXSID1026033	126-92-1	Sodium ethasulfate	Manufacturing	Electrical Equipment, Appliance, and Component Manufacturing	0.431	-0.325	-0.967	-0.329	1.563	TRUE
DTXSID1026033	126-92-1	Sodium ethasulfate	Manufacturing	Fabricated Metal Product Manufacturing	0.493	-0.351	-0.957	-0.35	1.461	TRUE
DTXSID1026033	126-92-1	Sodium ethasulfate	Manufacturing	Miscellaneous Manufacturing	0.514	-0.174	-0.837	-0.167	1.656	TRUE
DTXSID1026033	126-92-1	Sodium ethasulfate	Manufacturing	Petroleum and Coal Products Manufacturing	0.382	-0.729	-1.42	-0.739	1.174	TRUE
DTXSID1026033	126-92-1	Sodium ethasulfate	Manufacturing	Printing and Related Support Activities	0.529	0	-0.643	0.021	1.827	TRUE
DTXSID1026033	126-92-1	Sodium ethasulfate	Wholesale Trade	Merchant Wholesalers, Nondurable Goods	0.355	-0.413	-1.044	-0.412	1.383	TRUE
DTXSID1026035	2492-26-4	Sodium 2-mercaptobenzothiolate	Manufacturing	Chemical Manufacturing	0.606	-0.032	-0.684	-0.062	1.928	TRUE
DTXSID1026035	2492-26-4	Sodium 2-mercaptobenzothiolate	Mining, Quarrying, and Oil and Gas Extraction	Support Activities for Mining	0.244	0.014	-0.639	0.057	1.816	TRUE
DTXSID1026118	119-64-2	Tetralin	Manufacturing	Chemical Manufacturing	0.908	1.43	0.817	1.441	3.117	TRUE
DTXSID1026118	119-64-2	Tetralin	Manufacturing	Petroleum and Coal Products Manufacturing	0.793	0.748	0.091	0.714	2.653	TRUE
DTXSID1026164	95-53-4	2-Methylaniline	Manufacturing	Chemical Manufacturing	0.664	0.529	-0.125	0.486	2.456	FALSE
DTXSID1026241	118-56-9	3,3,5-Trimethylcyclohexyl salicylate	Manufacturing	Chemical Manufacturing	0.381	-1.14	-1.798	-1.149	0.78	TRUE
DTXSID1026293	81-48-1	D&C Violet 2	Manufacturing	Chemical Manufacturing	0.054	-2.888	-3.577	-2.879	-0.986	TRUE
DTXSID1026401	75-28-5	Isobutane	Manufacturing	Apparel Manufacturing	0.549	2.008	1.385	1.978	3.918	FALSE
DTXSID1026401	75-28-5	Isobutane	Manufacturing	Chemical Manufacturing	0.641	2.374	1.744	2.383	4.221	FALSE
DTXSID1026401	75-28-5	Isobutane	Manufacturing	Leather and Allied Product Manufacturing	0.711	2.628	1.98	2.593	4.614	FALSE
DTXSID1026401	75-28-5	Isobutane	Manufacturing	Plastics and Rubber Products Manufacturing	0.409	1.877	1.235	1.916	3.871	FALSE
DTXSID1026401	75-28-5	Isobutane	Manufacturing	Printing and Related Support Activities	0.614	2.371	1.67	2.382	4.38	FALSE
DTXSID1026401	75-28-5	Isobutane	Manufacturing	Textile Mills	0.559	2.087	1.488	2.062	3.948	FALSE
DTXSID1026457	78-67-1	Azobisisobutyronitrile	Manufacturing	Chemical Manufacturing	0.608	-0.123	-0.76	-0.101	1.613	TRUE
DTXSID1026457	78-67-1	Azobisisobutyronitrile	Manufacturing	Computer and Electronic Product Manufacturing	0.498	-0.408	-1.055	-0.4	1.349	TRUE
DTXSID1026457	78-67-1	Azobisisobutyronitrile	Manufacturing	Miscellaneous Manufacturing	0.557	-0.338	-0.977	-0.335	1.596	TRUE
DTXSID1026457	78-67-1	Azobisisobutyronitrile	Manufacturing	Plastics and Rubber Products Manufacturing	0.394	-0.565	-1.212	-0.557	1.213	TRUE
DTXSID1026457	78-67-1	Azobisisobutyronitrile	Manufacturing	Textile Mills	0.56	-0.39	-1.069	-0.378	1.497	TRUE
DTXSID1026536	89-32-7	1H,3H-Benzo(1,2-c:4,5-c')difuran-1,3,5,7-tetrone	Manufacturing	Chemical Manufacturing	0.214	-0.696	-1.37	-0.675	1.145	TRUE
DTXSID1026536	89-32-7	1H,3H-Benzo(1,2-c:4,5-c')difuran-1,3,5,7-tetrone	Manufacturing	Computer and Electronic Product Manufacturing	0.137	-0.959	-1.59	-0.971	0.943	TRUE
DTXSID1026536	89-32-7	1H,3H-Benzo(1,2-c:4,5-c')difuran-1,3,5,7-tetrone	Manufacturing	Plastics and Rubber Products Manufacturing	0.072	-1.126	-1.82	-1.121	0.863	TRUE
DTXSID1026615	97-90-5	Ethylene glycol dimethacrylate	Manufacturing	Chemical Manufacturing	0.788	1.357	0.732	1.381	3.205	TRUE
DTXSID1026615	97-90-5	Ethylene glycol dimethacrylate	Manufacturing	Plastics and Rubber Products Manufacturing	0.544	0.904	0.266	0.864	2.743	TRUE
DTXSID1026619	98-09-9	Benzenesulfonyl chloride	Manufacturing	Printing and Related Support Activities	0.414	-0.474	-1.12	-0.431	1.372	FALSE
DTXSID1026661	100-50-5	3-Cyclohexene-1-carboxaldehyde	Manufacturing	Chemical Manufacturing	0.783	1.271	0.681	1.287	3.021	TRUE
DTXSID1026665	100-54-9	3-Pyridinecarbonitrile	Manufacturing	Beverage and Tobacco Product Manufacturing	0.489	-0.614	-1.278	-0.651	1.271	TRUE
DTXSID1026667	100-69-6	2-Vinylpyridine	Manufacturing	Chemical Manufacturing	0.715	0.598	0.015	0.653	2.412	TRUE
DTXSID1026740	106-79-6	Dimethyl decanedioate	Manufacturing	Chemical Manufacturing	0.528	-0.757	-1.409	-0.779	1.026	TRUE
DTXSID1026746	106-98-9	1-Butene	Manufacturing	Chemical Manufacturing	0.511	1.89	1.258	1.887	3.629	TRUE
DTXSID1026746	106-98-9	1-Butene	Manufacturing	Petroleum and Coal Products Manufacturing	0.277	1.208	0.599	1.212	3.071	TRUE
DTXSID1026792	108-44-1	3-Methylaniline	Manufacturing	Chemical Manufacturing	0.647	0.595	-0.043	0.613	2.485	FALSE
DTXSID1026796	108-65-6	1-Methoxy-2-propyl acetate	Manufacturing	Apparel Manufacturing	0.69	1.118	0.518	1.126	2.886	FALSE
DTXSID1026796	108-65-6	1-Methoxy-2-propyl acetate	Manufacturing	Leather and Allied Product Manufacturing	0.828	1.758	1.104	1.779	3.593	FALSE
DTXSID1026796	108-65-6	1-Methoxy-2-propyl acetate	Manufacturing	Nonmetallic Mineral Product Manufacturing	0.662	1.26	0.616	1.236	3.163	FALSE
DTXSID1026796	108-65-6	1-Methoxy-2-propyl acetate	Manufacturing	Textile Mills	0.67	1.233	0.644	1.212	2.957	FALSE
DTXSID1026821	109-72-8	Lithium, butyl-	Manufacturing	Chemical Manufacturing	0.619	2.185	1.581	2.195	4.093	TRUE
DTXSID1026821	109-72-8	Lithium, butyl-	Manufacturing	Plastics and Rubber Products Manufacturing	0.384	1.742	1.198	1.752	3.452	TRUE
DTXSID1026823	109-74-0	Butanenitrile	Manufacturing	Chemical Manufacturing	0.827	1.614	0.911	1.638	3.453	TRUE
DTXSID1026879	111-49-9	Hexamethyleneimine	Manufacturing	Chemical Manufacturing	0.645	0.784	0.201	0.766	2.687	TRUE
DTXSID1026902	112-03-8	N,N,N-Trimethyloctadecan-1-aminium chloride	Manufacturing	Chemical Manufacturing	0.928	3.386	2.706	3.365	5.244	TRUE
DTXSID1026906	112-18-5	N,N-Dimethyldodecan-1-amine	Manufacturing	Chemical Manufacturing	0.996	3.438	2.791	3.431	5.356	TRUE
DTXSID1026908	112-25-4	2-Hexyloxyethanol	Manufacturing	Chemical Manufacturing	0.768	0.461	-0.203	0.492	2.331	FALSE
DTXSID1027007	123-62-6	Propanoic anhydride	Manufacturing	Chemical Manufacturing	0.699	0.722	0.044	0.733	2.541	TRUE
DTXSID1027134	298-07-7	Bis(2-ethylhexyl) phosphate	Manufacturing	Chemical Manufacturing	0.393	-1.445	-2.05	-1.426	0.279	TRUE
DTXSID1027134	298-07-7	Bis(2-ethylhexyl) phosphate	Manufacturing	Paper Manufacturing	0.312	-1.498	-2.112	-1.505	0.289	TRUE
DTXSID1027134	298-07-7	Bis(2-ethylhexyl) phosphate	Manufacturing	Petroleum and Coal Products Manufacturing	0.209	-2.144	-2.801	-2.138	-0.336	TRUE
DTXSID1027134	298-07-7	Bis(2-ethylhexyl) phosphate	Mining, Quarrying, and Oil and Gas Extraction	Support Activities for Mining	0.107	-1.312	-1.914	-1.323	0.528	TRUE
DTXSID1027138	301-10-0	Hexanoic acid, 2-ethyl-, tin(2+) salt	Manufacturing	Chemical Manufacturing	0.7	0.305	-0.365	0.27	2.179	TRUE
DTXSID1027138	301-10-0	Hexanoic acid, 2-ethyl-, tin(2+) salt	Manufacturing	Furniture and Related Product Manufacturing	0.759	0.129	-0.554	0.136	1.97	TRUE
DTXSID1027186	541-41-3	Ethyl chloroformate	Manufacturing	Chemical Manufacturing	0.757	1.867	1.247	1.85	3.626	TRUE
DTXSID1027186	541-41-3	Ethyl chloroformate	Mining, Quarrying, and Oil and Gas Extraction	Support Activities for Mining	0.419	1.937	1.287	1.93	3.938	TRUE
DTXSID1027188	542-10-9	1,1-Ethanediol diacetate	Manufacturing	Chemical Manufacturing	0.679	1.141	0.519	1.141	2.865	TRUE
DTXSID1027219	582-25-2	Potassium benzoate	Manufacturing	Beverage and Tobacco Product Manufacturing	0.653	0.222	-0.454	0.2	2.16	TRUE
DTXSID1027219	582-25-2	Potassium benzoate	Manufacturing	Chemical Manufacturing	0.795	1.502	0.861	1.527	3.399	TRUE
DTXSID1027219	582-25-2	Potassium benzoate	Manufacturing	Miscellaneous Manufacturing	0.743	1.358	0.705	1.326	3.216	TRUE
DTXSID1027265	629-11-8	1,6-Hexanediol	Manufacturing	Apparel Manufacturing	0.541	0.357	-0.233	0.359	2.198	TRUE
DTXSID1027265	629-11-8	1,6-Hexanediol	Manufacturing	Chemical Manufacturing	0.635	0.712	0.045	0.722	2.617	TRUE
DTXSID1027265	629-11-8	1,6-Hexanediol	Manufacturing	Leather and Allied Product Manufacturing	0.705	0.984	0.335	0.979	2.864	TRUE
DTXSID1027265	629-11-8	1,6-Hexanediol	Manufacturing	Textile Mills	0.515	0.441	-0.225	0.449	2.286	TRUE
DTXSID1027267	629-59-4	Tetradecane	Manufacturing	Chemical Manufacturing	0.806	1.353	0.722	1.33	3.344	TRUE
DTXSID1027269	629-73-2	1-Hexadecene	Manufacturing	Chemical Manufacturing	0.61	-0.562	-1.216	-0.553	1.288	TRUE
DTXSID1027269	629-73-2	1-Hexadecene	Manufacturing	Paper Manufacturing	0.487	-0.552	-1.293	-0.549	1.403	TRUE
DTXSID1027269	629-73-2	1-Hexadecene	Manufacturing	Petroleum and Coal Products Manufacturing	0.413	-1.261	-1.931	-1.296	0.716	TRUE
DTXSID1027340	928-72-3	Disodium iminodiacetate	Manufacturing	Chemical Manufacturing	0.105	-1.017	-1.707	-1.032	0.947	TRUE
DTXSID1027344	947-04-6	Azacyclotridecan-2-one	Manufacturing	Plastics and Rubber Products Manufacturing	0.26	-1.828	-2.496	-1.841	0.033	TRUE
DTXSID1027423	1653-19-6	2,3-Dichloro-1,3-butadiene	Manufacturing	Chemical Manufacturing	0.789	0.794	0.181	0.82	2.646	TRUE
DTXSID1027427	1704-62-7	2-[2-(Dimethylamino)ethoxy]ethanol	Manufacturing	Chemical Manufacturing	0.447	0.147	-0.469	0.165	1.986	FALSE
DTXSID1027429	1724-39-6	Cyclododecanol	Manufacturing	Chemical Manufacturing	0.636	-0.883	-1.532	-0.877	0.974	TRUE
DTXSID1027471	2425-54-9	1-Chlorotetradecane	Manufacturing	Chemical Manufacturing	0.679	0.565	-0.089	0.637	2.242	TRUE
DTXSID1027479	2440-22-4	2-(2H-Benzotriazol-2-yl)-4-methylphenol	Manufacturing	Chemical Manufacturing	0.399	-1.142	-1.804	-1.108	0.57	TRUE
DTXSID1027479	2440-22-4	2-(2H-Benzotriazol-2-yl)-4-methylphenol	Manufacturing	Plastics and Rubber Products Manufacturing	0.216	-1.53	-2.178	-1.555	0.337	TRUE
DTXSID1027504	2867-47-2	2-(Dimethylamino)ethyl methacrylate	Manufacturing	Chemical Manufacturing	0.738	1.542	0.894	1.576	3.448	TRUE
DTXSID1027504	2867-47-2	2-(Dimethylamino)ethyl methacrylate	Mining, Quarrying, and Oil and Gas Extraction	Support Activities for Mining	0.372	1.574	0.919	1.554	3.53	TRUE
DTXSID1027508	2915-53-9	2-Butenedioic acid (2Z)-, dioctyl ester	Manufacturing	Apparel Manufacturing	0.403	-0.441	-1.114	-0.435	1.469	TRUE
DTXSID1027508	2915-53-9	2-Butenedioic acid (2Z)-, dioctyl ester	Manufacturing	Leather and Allied Product Manufacturing	0.56	0.06	-0.617	0.071	1.921	TRUE
DTXSID1027508	2915-53-9	2-Butenedioic acid (2Z)-, dioctyl ester	Manufacturing	Textile Mills	0.385	-0.365	-1.095	-0.323	1.664	TRUE
DTXSID1027550	3926-62-3	Sodium chloroacetate	Manufacturing	Apparel Manufacturing	0.79	0.857	0.223	0.842	2.608	TRUE
DTXSID1027550	3926-62-3	Sodium chloroacetate	Manufacturing	Chemical Manufacturing	0.825	1.084	0.465	1.074	2.756	TRUE
DTXSID1027550	3926-62-3	Sodium chloroacetate	Manufacturing	Leather and Allied Product Manufacturing	0.887	1.397	0.787	1.396	3.343	TRUE
DTXSID1027550	3926-62-3	Sodium chloroacetate	Manufacturing	Miscellaneous Manufacturing	0.779	0.948	0.319	1.011	2.738	TRUE
DTXSID1027550	3926-62-3	Sodium chloroacetate	Manufacturing	Textile Mills	0.803	0.867	0.214	0.871	2.727	TRUE
DTXSID1027556	4075-81-4	Calcium propionate	Manufacturing	Beverage and Tobacco Product Manufacturing	0.685	-0.315	-0.988	-0.317	1.576	TRUE
DTXSID1027556	4075-81-4	Calcium propionate	Manufacturing	Chemical Manufacturing	0.788	0.999	0.333	0.99	2.763	TRUE
DTXSID1027558	4083-64-1	p-Toluenesulphonyl isocyanate	Manufacturing	Chemical Manufacturing	0.428	-0.469	-1.107	-0.446	1.263	TRUE
DTXSID1027635	6846-50-0	2,2,4-Trimethyl-1,3-pentanediol diisobutyrate	Manufacturing	Chemical Manufacturing	0.486	-1.19	-1.818	-1.216	0.673	FALSE
DTXSID1027635	6846-50-0	2,2,4-Trimethyl-1,3-pentanediol diisobutyrate	Manufacturing	Miscellaneous Manufacturing	0.42	-1.311	-1.894	-1.298	0.492	FALSE
DTXSID1027637	6865-35-6	Octadecanoic acid, barium salt	Manufacturing	Chemical Manufacturing	0.124	-1.468	-2.187	-1.462	0.398	TRUE
DTXSID1027639	6881-94-3	2-(2-Propoxyethoxy)ethanol	Manufacturing	Chemical Manufacturing	0.438	-0.274	-0.909	-0.287	1.567	TRUE
DTXSID1027764	14433-76-2	N,N-Dimethyldecanamide	Manufacturing	Chemical Manufacturing	0.763	0.141	-0.482	0.111	1.928	TRUE
DTXSID1027768	14643-87-9	Zinc acrylate	Manufacturing	Chemical Manufacturing	0.698	0.886	0.215	0.908	2.788	TRUE
DTXSID1027920	27090-63-7	N,N,N',N'-Tetrabutyl-1,6-hexanediamine	Manufacturing	Chemical Manufacturing	0.505	-1.209	-1.846	-1.226	0.738	TRUE
DTXSID1027928	27247-96-7	2-Ethylhexyl nitrate	Manufacturing	Petroleum and Coal Products Manufacturing	0.688	0.661	0.006	0.642	2.585	TRUE
DTXSID1027970	31906-04-4	4-(4-Hydroxy-4-methylpentyl)cyclohex-3-ene-1-carbaldehyde	Manufacturing	Chemical Manufacturing	0.505	-1.33	-1.977	-1.302	0.417	TRUE
DTXSID1027974	32210-23-4	4-tert-Butylcyclohexyl acetate	Manufacturing	Chemical Manufacturing	0.71	0.139	-0.53	0.133	2.044	TRUE
DTXSID1027974	32210-23-4	4-tert-Butylcyclohexyl acetate	Manufacturing	Miscellaneous Manufacturing	0.648	-0.02	-0.685	-0.018	1.885	TRUE
DTXSID1028025	52184-19-7	Phenol, 2,4-bis(1,1-dimethylpropyl)-6-[(2-nitrophenyl)azo]-	Manufacturing	Chemical Manufacturing	0.664	1.486	0.851	1.48	3.397	TRUE
DTXSID1028813	68784-31-6	Phosphorodithioic acid, mixed O,O-bis(sec-Bu and 1,3-dimethylbutyl) esters, zinc salts	Manufacturing	Chemical Manufacturing	0.626	-0.735	-1.32	-0.754	1.085	TRUE
DTXSID1029120	92-88-6	4,4'-Biphenyldiol	Manufacturing	Chemical Manufacturing	0.495	-0.957	-1.614	-0.932	0.919	TRUE
DTXSID1029170	141-79-7	4-Methylpent-3-en-2-one	Manufacturing	Chemical Manufacturing	0.734	1.063	0.477	1.065	2.895	FALSE
DTXSID1029176	354-32-5	Trifluoroacetyl chloride	Manufacturing	Chemical Manufacturing	0.844	0.74	0.083	0.737	2.65	TRUE
DTXSID1029178	463-49-0	1,2-Propadiene	Manufacturing	Chemical Manufacturing	0.736	1.684	1.117	1.689	3.413	TRUE
DTXSID1029178	463-49-0	1,2-Propadiene	Manufacturing	Petroleum and Coal Products Manufacturing	0.54	0.966	0.327	0.986	2.707	TRUE
DTXSID1029201	833-66-9	Potassium 6-hydroxynaphthalene-2-sulfonate	Manufacturing	Chemical Manufacturing	0.176	-1.621	-2.235	-1.647	0.363	TRUE
DTXSID1029253	3089-17-6	2,9-Dichloro-5,12-dihydroquino[2,3-b]acridine-7,14-dione	Manufacturing	Chemical Manufacturing	0.109	-2.217	-2.885	-2.197	-0.289	TRUE
DTXSID1029253	3089-17-6	2,9-Dichloro-5,12-dihydroquino[2,3-b]acridine-7,14-dione	Manufacturing	Plastics and Rubber Products Manufacturing	0.044	-2.693	-3.344	-2.711	-0.717	TRUE
DTXSID1029255	3399-22-2	Dimethyl trans-cyclohexane-1,4-dicarboxylate	Manufacturing	Chemical Manufacturing	0.631	-0.049	-0.67	-0.043	1.75	TRUE
DTXSID1029388	64683-40-5	2-Naphthalenesulfonic acid, 7-amino-4-hydroxy-3-[[4-[(4-sulfophenyl)azo]phenyl]azo]-, compd. with 2,2',2''-nitrilotris[ethanol] (1:2)	Manufacturing	Paper Manufacturing	0.156	-1.263	-1.92	-1.248	0.589	TRUE
DTXSID1029621	497-19-8	Sodium carbonate	Manufacturing	Apparel Manufacturing	0.468	0.126	-0.464	0.086	2.026	FALSE
DTXSID1029621	497-19-8	Sodium carbonate	Manufacturing	Fabricated Metal Product Manufacturing	0.482	0.162	-0.454	0.19	1.976	FALSE
DTXSID1029621	497-19-8	Sodium carbonate	Manufacturing	Leather and Allied Product Manufacturing	0.631	0.674	0.028	0.662	2.504	FALSE
DTXSID1029621	497-19-8	Sodium carbonate	Manufacturing	Miscellaneous Manufacturing	0.461	0.335	-0.299	0.319	2.318	FALSE
DTXSID1029621	497-19-8	Sodium carbonate	Manufacturing	Nonmetallic Mineral Product Manufacturing	0.436	0.228	-0.444	0.231	2.082	FALSE
DTXSID1029621	497-19-8	Sodium carbonate	Manufacturing	Paper Manufacturing	0.474	0.408	-0.215	0.39	2.209	FALSE
DTXSID1029621	497-19-8	Sodium carbonate	Manufacturing	Petroleum and Coal Products Manufacturing	0.321	-0.2	-0.82	-0.164	1.591	FALSE
DTXSID1029621	497-19-8	Sodium carbonate	Manufacturing	Textile Mills	0.447	0.211	-0.438	0.203	2.01	FALSE
DTXSID1029621	497-19-8	Sodium carbonate	Mining, Quarrying, and Oil and Gas Extraction	Support Activities for Mining	0.202	0.565	-0.1	0.55	2.465	FALSE
DTXSID1029621	497-19-8	Sodium carbonate	Utilities	Utilities	0.152	-0.164	-0.773	-0.107	1.752	FALSE
DTXSID1029623	513-77-9	Carbonic acid, barium salt (1:1)	Manufacturing	Chemical Manufacturing	0.539	0.506	-0.16	0.491	2.378	TRUE
DTXSID1029623	513-77-9	Carbonic acid, barium salt (1:1)	Manufacturing	Electrical Equipment, Appliance, and Component Manufacturing	0.43	0.154	-0.499	0.177	1.862	TRUE
DTXSID1029623	513-77-9	Carbonic acid, barium salt (1:1)	Manufacturing	Nonmetallic Mineral Product Manufacturing	0.428	0.259	-0.389	0.245	2.208	TRUE
DTXSID1029623	513-77-9	Carbonic acid, barium salt (1:1)	Manufacturing	Plastics and Rubber Products Manufacturing	0.336	0.047	-0.657	0.04	2.02	TRUE
DTXSID1029623	513-77-9	Carbonic acid, barium salt (1:1)	Manufacturing	Primary Metal Manufacturing	0.439	0	-0.664	0.036	1.745	TRUE
DTXSID1029627	865-33-8	Methanol, potassium salt	Manufacturing	Miscellaneous Manufacturing	0.747	1.035	0.47	1.031	2.846	TRUE
DTXSID1029629	923-26-2	2-Hydroxypropyl 2-methylacrylate	Manufacturing	Chemical Manufacturing	0.571	0.02	-0.603	-0.011	1.994	TRUE
DTXSID1029629	923-26-2	2-Hydroxypropyl 2-methylacrylate	Manufacturing	Transportation Equipment Manufacturing	0.516	-0.227	-0.861	-0.22	1.497	TRUE
DTXSID1029671	7414-83-7	Etidronate disodium	Manufacturing	Apparel Manufacturing	0.281	0.782	0.113	0.751	2.653	TRUE
DTXSID1029671	7414-83-7	Etidronate disodium	Manufacturing	Chemical Manufacturing	0.353	1.108	0.492	1.081	3.065	TRUE
DTXSID1029671	7414-83-7	Etidronate disodium	Manufacturing	Leather and Allied Product Manufacturing	0.461	1.313	0.7	1.321	3.233	TRUE
DTXSID1029671	7414-83-7	Etidronate disodium	Manufacturing	Textile Mills	0.292	0.868	0.273	0.869	2.71	TRUE
DTXSID1029758	38900-29-7	Nonanedioic acid, dilithium salt	Manufacturing	Machinery Manufacturing	0.357	-0.213	-0.849	-0.265	1.654	TRUE
DTXSID1029758	38900-29-7	Nonanedioic acid, dilithium salt	Manufacturing	Petroleum and Coal Products Manufacturing	0.294	-0.671	-1.379	-0.68	1.215	TRUE
DTXSID1029758	38900-29-7	Nonanedioic acid, dilithium salt	Manufacturing	Transportation Equipment Manufacturing	0.372	-0.199	-0.822	-0.23	1.732	TRUE
DTXSID1030319	132-32-1	3-Amino-9-ethylcarbazole	Manufacturing	Chemical Manufacturing	0.367	-1.491	-2.159	-1.453	0.449	TRUE
DTXSID1031591	625-45-6	Methoxyacetic acid	Manufacturing	Chemical Manufacturing	0.573	0.598	-0.081	0.584	2.468	TRUE
DTXSID1032511	7779-27-3	1,3,5-Triethylhexahydro-s-triazine	Manufacturing	Chemical Manufacturing	0.696	0.425	-0.167	0.43	2.243	TRUE
DTXSID1033876	103-63-9	Phenethyl bromide	Manufacturing	Chemical Manufacturing	0.787	0.951	0.285	0.952	2.771	TRUE
DTXSID1034925	590-00-1	Potassium 2,4-hexadienoate	Manufacturing	Beverage and Tobacco Product Manufacturing	0.576	0.134	-0.55	0.137	2.241	TRUE
DTXSID1038795	1873-88-7	1,1,1,3,5,5,5-Heptamethyltrisiloxane	Manufacturing	Chemical Manufacturing	0.379	1.545	0.898	1.528	3.531	TRUE
DTXSID1038799	2051-79-8	2-Amino-5-(diethylamino)toluene monohydrochloride	Manufacturing	Chemical Manufacturing	0.494	-0.709	-1.314	-0.724	1.135	TRUE
DTXSID1038822	4196-89-8	Neopentyl glycol dibenzoate	Manufacturing	Plastics and Rubber Products Manufacturing	0.104	-2.013	-2.655	-1.995	-0.21	TRUE
DTXSID1038824	4845-50-5	1,4-Dioxane-2,3-diol	Manufacturing	Paper Manufacturing	0.309	0.881	0.259	0.872	2.691	TRUE
DTXSID1038876	132-54-7	Phenyl 1-hydroxy-2-naphthoate	Manufacturing	Chemical Manufacturing	0.175	-1.611	-2.296	-1.605	0.247	TRUE
DTXSID1040114	107-58-4	tert-Butylacrylamide	Manufacturing	Petroleum and Coal Products Manufacturing	0.372	-0.197	-0.878	-0.161	1.645	TRUE
DTXSID1040164	5977-14-0	3-Oxobutanamide	Manufacturing	Chemical Manufacturing	0.479	0.687	0.068	0.687	2.497	TRUE
DTXSID1040792	58-56-0	Pyridoxine hydrochloride	Manufacturing	Chemical Manufacturing	0.426	0.666	0.018	0.654	2.611	TRUE
DTXSID1041184	18172-67-3	(-)-beta-Pinene	Manufacturing	Chemical Manufacturing	0.895	1.711	1.117	1.707	3.449	TRUE
DTXSID1041265	2425-77-6	2-Hexyl-1-decanol	Manufacturing	Chemical Manufacturing	0.548	-0.38	-1.058	-0.397	1.558	TRUE
DTXSID1041265	2425-77-6	2-Hexyl-1-decanol	Manufacturing	Fabricated Metal Product Manufacturing	0.439	-0.645	-1.266	-0.645	1.32	TRUE
DTXSID1041265	2425-77-6	2-Hexyl-1-decanol	Manufacturing	Petroleum and Coal Products Manufacturing	0.328	-1.038	-1.66	-1.006	0.747	TRUE
DTXSID1041396	513-53-1	2-Butanethiol	Manufacturing	Chemical Manufacturing	0.719	1.782	1.163	1.766	3.56	TRUE
DTXSID1041398	66104-67-4	(Z)-2-Butenedioic acid 1-[2-[2-[2-(dodecyloxy)ethoxy]ethoxy]ethyl] ester	Manufacturing	Chemical Manufacturing	0.514	-0.712	-1.332	-0.73	1.012	TRUE
DTXSID1041423	2235-00-9	N-Vinylcaprolactam	Manufacturing	Chemical Manufacturing	0.434	-0.41	-1.114	-0.466	1.405	TRUE
DTXSID1041423	2235-00-9	N-Vinylcaprolactam	Manufacturing	Plastics and Rubber Products Manufacturing	0.22	-0.859	-1.432	-0.879	0.923	TRUE
DTXSID1041425	6728-26-3	(2E)-2-Hexenal	Manufacturing	Beverage and Tobacco Product Manufacturing	0.614	-0.111	-0.752	-0.103	1.684	TRUE
DTXSID1041425	6728-26-3	(2E)-2-Hexenal	Manufacturing	Chemical Manufacturing	0.738	1.263	0.616	1.251	3.169	TRUE
DTXSID1041502	497-39-2	3-Methyl-4,6-di-tert-butylphenol	Manufacturing	Chemical Manufacturing	0.69	-0.17	-0.826	-0.168	1.769	TRUE
DTXSID1041843	54549-24-5	D-Glucopyranoside, hexyl	Manufacturing	Chemical Manufacturing	0.215	-1.278	-1.852	-1.267	0.569	TRUE
DTXSID1041843	54549-24-5	D-Glucopyranoside, hexyl	Manufacturing	Plastics and Rubber Products Manufacturing	0.078	-1.774	-2.425	-1.755	0.094	TRUE
DTXSID1041847	109-43-3	Dibutyl decanedioate	Manufacturing	Chemical Manufacturing	0.335	-0.505	-1.164	-0.527	1.372	TRUE
DTXSID1041847	109-43-3	Dibutyl decanedioate	Manufacturing	Plastics and Rubber Products Manufacturing	0.155	-0.943	-1.56	-0.936	0.846	TRUE
DTXSID1041891	101-81-5	Diphenylmethane	Manufacturing	Chemical Manufacturing	0.799	0.212	-0.429	0.251	2.171	TRUE
DTXSID1041920	1559-35-9	2-(2-Ethylhexyloxy)ethanol	Manufacturing	Chemical Manufacturing	0.759	0.135	-0.485	0.121	1.919	TRUE
DTXSID1041924	57499-57-7	1-(1,6-Dimethyl-4-(4-methylpent-3-enyl)-3-cyclohexen-1-yl)ethan-1-one	Manufacturing	Chemical Manufacturing	0.757	-0.449	-1.078	-0.418	1.299	TRUE
DTXSID1041970	1632-73-1	Fenchol	Manufacturing	Chemical Manufacturing	0.703	-0.332	-0.953	-0.319	1.523	TRUE
DTXSID1042100	27253-30-1	Lithium neodecanoate	Manufacturing	Chemical Manufacturing	0.685	0.349	-0.284	0.323	2.291	TRUE
DTXSID1042100	27253-30-1	Lithium neodecanoate	Manufacturing	Petroleum and Coal Products Manufacturing	0.482	-0.362	-1.017	-0.367	1.426	TRUE
DTXSID1042108	598-62-9	Manganese carbonate (1:1)	Manufacturing	Chemical Manufacturing	0.55	0.43	-0.223	0.412	2.394	TRUE
DTXSID1042239	2605-78-9	N,N-Dimethyloctylamine N-oxide	Manufacturing	Chemical Manufacturing	0.853	1.03	0.363	1.012	2.911	TRUE
DTXSID1042318	13429-27-1	Potassium myristate	Manufacturing	Fabricated Metal Product Manufacturing	0.3	-1.339	-1.983	-1.345	0.617	TRUE
DTXSID1043910	3388-04-03	beta-(3,4-Epoxycyclohexyl)ethyltrimethoxysilane	Manufacturing	Chemical Manufacturing	0.659	-0.4	-1.032	-0.381	1.39	TRUE
DTXSID1043910	3388-04-03	beta-(3,4-Epoxycyclohexyl)ethyltrimethoxysilane	Manufacturing	Plastics and Rubber Products Manufacturing	0.446	-0.883	-1.54	-0.88	0.907	TRUE
DTXSID1044354	102-79-4	N-Butyldiethanolamine	Manufacturing	Chemical Manufacturing	0.346	-0.473	-1.111	-0.456	1.386	TRUE
DTXSID1044354	102-79-4	N-Butyldiethanolamine	Manufacturing	Fabricated Metal Product Manufacturing	0.298	-0.641	-1.292	-0.666	1.179	TRUE
DTXSID1044354	102-79-4	N-Butyldiethanolamine	Manufacturing	Miscellaneous Manufacturing	0.286	-0.579	-1.202	-0.551	1.199	TRUE
DTXSID1044431	4620-70-6	2-(tert-Butylamino)ethanol	Manufacturing	Chemical Manufacturing	0.575	0.213	-0.41	0.203	2.1	TRUE
DTXSID1044433	504-02-9	1,3-Cyclohexanedione	Manufacturing	Chemical Manufacturing	0.652	0.957	0.338	0.94	2.806	TRUE
DTXSID1044439	5459-58-5	Butyl cyanoacetate	Manufacturing	Chemical Manufacturing	0.592	0.062	-0.579	0.059	1.958	TRUE
DTXSID1044481	23847-08-7	1,1'-Disulfanediyldiazepan-2-one	Manufacturing	Plastics and Rubber Products Manufacturing	0.114	-2.041	-2.659	-2.014	-0.22	TRUE
DTXSID1044489	5810-11-07	2-Chloro-N,N-dimethyl-3-oxobutanamide	Manufacturing	Chemical Manufacturing	0.536	0.337	-0.31	0.333	2.185	TRUE
DTXSID1044510	105-83-9	N,N-Bis(3-aminopropyl)methylamine	Manufacturing	Chemical Manufacturing	0.476	0.628	-0.051	0.588	2.59	TRUE
DTXSID1044512	1068-27-5	2,5-Bis(tert-butylperoxy)-2,5-dimethyl-3-hexyne	Manufacturing	Chemical Manufacturing	0.515	0.061	-0.548	0.071	1.875	TRUE
DTXSID1044512	1068-27-5	2,5-Bis(tert-butylperoxy)-2,5-dimethyl-3-hexyne	Manufacturing	Plastics and Rubber Products Manufacturing	0.296	-0.322	-1.015	-0.327	1.67	TRUE
DTXSID1044516	111-58-0	N-(2-Hydroxyethyl)oleamide	Manufacturing	Chemical Manufacturing	0.442	-0.523	-1.178	-0.568	1.352	TRUE
DTXSID1044564	3855-32-1	2,6,10-Trimethyl-2,6,10-triazaundecane	Manufacturing	Plastics and Rubber Products Manufacturing	0.534	1.126	0.487	1.16	2.855	TRUE
DTXSID1044568	54982-83-1	1,4-Dioxacyclohexadecane-5,16-dione	Manufacturing	Chemical Manufacturing	0.361	-1.532	-2.132	-1.53	0.21	TRUE
DTXSID1044643	3033-77-0	Glycidyl trimethylammonium chloride	Manufacturing	Chemical Manufacturing	0.735	2.383	1.764	2.361	4.125	TRUE
DTXSID1044649	3069-29-2	N-{3-[Dimethoxy(methyl)silyl]propyl}ethane-1,2-diamine	Manufacturing	Apparel Manufacturing	0.475	-0.434	-1.077	-0.426	1.402	TRUE
DTXSID1044649	3069-29-2	N-{3-[Dimethoxy(methyl)silyl]propyl}ethane-1,2-diamine	Manufacturing	Leather and Allied Product Manufacturing	0.654	0.102	-0.529	0.128	1.94	TRUE
DTXSID1044649	3069-29-2	N-{3-[Dimethoxy(methyl)silyl]propyl}ethane-1,2-diamine	Manufacturing	Plastics and Rubber Products Manufacturing	0.322	-0.605	-1.239	-0.581	1.3	TRUE
DTXSID1044649	3069-29-2	N-{3-[Dimethoxy(methyl)silyl]propyl}ethane-1,2-diamine	Manufacturing	Textile Mills	0.482	-0.378	-0.987	-0.403	1.577	TRUE
DTXSID1044691	5495-84-1	2-(Propan-2-yl)-9H-thioxanthen-9-one	Manufacturing	Chemical Manufacturing	0.311	-1.181	-1.848	-1.169	0.806	TRUE
DTXSID1044697	5877-42-9	4-Ethyloct-1-yn-3-ol	Manufacturing	Chemical Manufacturing	0.749	-0.058	-0.758	-0.068	1.747	TRUE
DTXSID1044726	7486-38-6	Disodium hexanedioate	Manufacturing	Paper Manufacturing	0.348	1.03	0.405	1.067	2.698	TRUE
DTXSID1044726	7486-38-6	Disodium hexanedioate	Manufacturing	Petroleum and Coal Products Manufacturing	0.244	0.356	-0.286	0.319	2.286	TRUE
DTXSID1044728	7575-23-7	3-[(3-Sulfanylpropanoyl)oxy]-2,2-bis{[(3-sulfanylpropanoyl)oxy]methyl}propyl 3-sulfanylpropanoate	Manufacturing	Plastics and Rubber Products Manufacturing	0.01	-3.707	-4.341	-3.748	-1.818	TRUE
DTXSID1044774	105-95-3	1,4-Dioxacycloheptadecane-5,17-dione	Manufacturing	Chemical Manufacturing	0.383	-1.499	-2.152	-1.523	0.407	TRUE
DTXSID1044778	106917-31-1	1-(1-Acetyl-2,2,6,6-tetramethylpiperidin-4-yl)-3-dodecylpyrrolidine-2,5-dione	Manufacturing	Chemical Manufacturing	0.534	1.71	1.062	1.672	3.644	TRUE
DTXSID1044805	14228-73-0	2,2'-[Cyclohexane-1,4-diylbis(methanediyloxymethanediyl)]dioxirane	Manufacturing	Chemical Manufacturing	0.634	-0.474	-1.076	-0.487	1.255	TRUE
DTXSID1044805	14228-73-0	2,2'-[Cyclohexane-1,4-diylbis(methanediyloxymethanediyl)]dioxirane	Manufacturing	Electrical Equipment, Appliance, and Component Manufacturing	0.496	-0.753	-1.415	-0.79	1.205	TRUE
DTXSID1044851	16969-10-1	2-Hydroxy-3-phenoxypropyl prop-2-enoate	Manufacturing	Chemical Manufacturing	0.317	-1.077	-1.718	-1.088	0.758	TRUE
DTXSID1044851	16969-10-1	2-Hydroxy-3-phenoxypropyl prop-2-enoate	Manufacturing	Printing and Related Support Activities	0.261	-1.01	-1.635	-0.959	0.836	TRUE
DTXSID1044853	17766-26-6	Trisodium 2,4,6-trithioxo-1,3,5-triazinane-1,3,5-triide	Manufacturing	Chemical Manufacturing	0.383	1.638	1.002	1.634	3.486	TRUE
DTXSID1044853	17766-26-6	Trisodium 2,4,6-trithioxo-1,3,5-triazinane-1,3,5-triide	Utilities	Utilities	0.094	1.005	0.369	1.008	2.791	TRUE
DTXSID1044857	17980-47-1	Triethoxy(2-methylpropyl)silane	Manufacturing	Chemical Manufacturing	0.861	0.813	0.18	0.811	2.666	TRUE
DTXSID1044859	1823-59-2	5,5'-Oxybis(2-benzofuran-1,3-dione)	Manufacturing	Chemical Manufacturing	0.17	-0.287	-0.926	-0.255	1.658	TRUE
DTXSID1044934	3923-79-3	4,5-Dihydroxy-1,3-dimethylimidazolidin-2-one	Manufacturing	Petroleum and Coal Products Manufacturing	0.277	-0.168	-0.835	-0.175	1.715	TRUE
DTXSID1044936	40220-08-4	(2,4,6-Trioxo-1,3,5-triazinane-1,3,5-triyl)triethane-2,1-diyl trisprop-2-enoate	Manufacturing	Chemical Manufacturing	0.22	-2.371	-2.988	-2.369	-0.444	TRUE
DTXSID1044938	4130-08-09	Ethenylsilanetriyl triacetate	Manufacturing	Chemical Manufacturing	0.416	-0.771	-1.395	-0.756	1.039	TRUE
DTXSID1044986	765-12-8	3,6,9,12-Tetraoxatetradeca-1,13-diene	Manufacturing	Chemical Manufacturing	0.738	0.355	-0.357	0.389	2.189	TRUE
DTXSID1044988	772-65-6	Dichloro(methyl)(2-phenylethyl)silane	Manufacturing	Chemical Manufacturing	0.808	1.114	0.503	1.082	2.889	TRUE
DTXSID1045035	88-20-0	2-Methylbenzenesulfonic acid	Manufacturing	Chemical Manufacturing	0.485	0.708	0.058	0.715	2.469	TRUE
DTXSID1046421	98-67-9	4-Hydroxyphenylsulfonic acid	Manufacturing	Chemical Manufacturing	0.124	-1.046	-1.686	-1.03	0.784	TRUE
DTXSID1047447	5331-43-1	Hydrazinecarboxylic acid, phenylmethyl ester	Manufacturing	Chemical Manufacturing	0.489	0.142	-0.516	0.141	2.015	TRUE
DTXSID1047570	933-48-2	(1R,5R)-3,3,5-trimethylcyclohexanol	Manufacturing	Chemical Manufacturing	0.743	-0.01	-0.661	-0.01	1.815	TRUE
DTXSID1047601	100-86-7	1,1-Dimethylphenylethanol	Manufacturing	Chemical Manufacturing	0.663	-0.519	-1.164	-0.541	1.342	TRUE
DTXSID1047653	123-68-2	Allyl hexanoate	Manufacturing	Chemical Manufacturing	0.81	0.757	0.086	0.737	2.598	TRUE
DTXSID1048205	7128-64-5	2,2'-(2,5-Thiophenediyl)bis[5-(1,1-dimethylethyl)benzoxazole]	Manufacturing	Apparel Manufacturing	0.296	-0.614	-1.242	-0.613	1.184	TRUE
DTXSID1048205	7128-64-5	2,2'-(2,5-Thiophenediyl)bis[5-(1,1-dimethylethyl)benzoxazole]	Manufacturing	Leather and Allied Product Manufacturing	0.446	-0.035	-0.681	-0.052	1.766	TRUE
DTXSID1048205	7128-64-5	2,2'-(2,5-Thiophenediyl)bis[5-(1,1-dimethylethyl)benzoxazole]	Manufacturing	Plastics and Rubber Products Manufacturing	0.193	-0.714	-1.324	-0.746	1.144	TRUE
DTXSID1048205	7128-64-5	2,2'-(2,5-Thiophenediyl)bis[5-(1,1-dimethylethyl)benzoxazole]	Manufacturing	Textile Mills	0.259	-0.51	-1.154	-0.509	1.518	TRUE
DTXSID1048207	838-85-7	Diphenyl phosphate	Manufacturing	Chemical Manufacturing	0.532	-0.225	-0.861	-0.219	1.517	TRUE
DTXSID1049433	92-43-3	1-Phenyl-3-pyrazolidinone	Manufacturing	Chemical Manufacturing	0.375	-0.17	-0.758	-0.189	1.59	TRUE
DTXSID1049437	6132-04-03	Trisodium citrate dihydrate	Manufacturing	Chemical Manufacturing	0.078	-1.374	-1.985	-1.368	0.48	TRUE
DTXSID1049437	6132-04-03	Trisodium citrate dihydrate	Manufacturing	Nonmetallic Mineral Product Manufacturing	0.048	-1.615	-2.244	-1.598	0.136	TRUE
DTXSID1049566	1120-24-7	Decyldimethylamine	Manufacturing	Chemical Manufacturing	0.919	1.611	0.972	1.599	3.396	TRUE
DTXSID1051220	10604-69-0	Ammonium acrylate	Manufacturing	Chemical Manufacturing	0.654	0.844	0.233	0.854	2.708	TRUE
DTXSID1051565	109-70-6	1-Bromo-3-chloropropane	Manufacturing	Chemical Manufacturing	0.685	1.253	0.591	1.242	3.076	TRUE
DTXSID1051723	144538-83-0	Tetrasodium iminidisuccinate	Manufacturing	Chemical Manufacturing	0.036	-0.921	-1.636	-0.907	1.036	TRUE
DTXSID1051771	16409-43-1	4-Methyl-2-(2-methylprop-1-en-1-yl)tetrahydro-2H-pyran	Manufacturing	Chemical Manufacturing	0.759	0.108	-0.54	0.044	2.004	TRUE
DTXSID1051779	1678-91-7	Ethylcyclohexane	Manufacturing	Computer and Electronic Product Manufacturing	0.716	1.424	0.743	1.438	3.362	TRUE
DTXSID1051987	3076-04-08	Tridecyl acrylate	Manufacturing	Chemical Manufacturing	0.465	-1.669	-2.317	-1.703	0.419	TRUE
DTXSID1051987	3076-04-08	Tridecyl acrylate	Manufacturing	Plastics and Rubber Products Manufacturing	0.288	-2.071	-2.749	-2.071	-0.161	TRUE
DTXSID1051987	3076-04-08	Tridecyl acrylate	Manufacturing	Printing and Related Support Activities	0.445	-1.569	-2.264	-1.568	0.353	TRUE
DTXSID1052246	58446-52-9	Phenylicosane-1,3-dione	Manufacturing	Chemical Manufacturing	0.052	-1.609	-2.385	-1.563	0.399	TRUE
DTXSID1052248	58567-11-6	(Ethoxymethoxy)cyclododecane	Manufacturing	Chemical Manufacturing	0.515	-1.032	-1.656	-1.026	0.878	TRUE
DTXSID1052296	61792-11-8	3,7-Dimethylnona-2,6-dienenitrile	Manufacturing	Chemical Manufacturing	0.856	0.395	-0.228	0.359	2.127	TRUE
DTXSID1052321	637-39-8	Triethanolamine hydrochloride	Manufacturing	Apparel Manufacturing	0.145	0.452	-0.189	0.44	2.388	TRUE
DTXSID1052321	637-39-8	Triethanolamine hydrochloride	Manufacturing	Leather and Allied Product Manufacturing	0.245	1.034	0.402	1.057	2.981	TRUE
DTXSID1052321	637-39-8	Triethanolamine hydrochloride	Manufacturing	Paper Manufacturing	0.131	0.725	0.068	0.718	2.613	TRUE
DTXSID1052321	637-39-8	Triethanolamine hydrochloride	Manufacturing	Textile Mills	0.136	0.475	-0.145	0.444	2.301	TRUE
DTXSID1052327	64265-57-2	Trimethylolpropane tris(2-methyl-1-aziridinepropionate)	Manufacturing	Apparel Manufacturing	0.152	-2.355	-3.01	-2.373	-0.481	TRUE
DTXSID1052327	64265-57-2	Trimethylolpropane tris(2-methyl-1-aziridinepropionate)	Manufacturing	Leather and Allied Product Manufacturing	0.277	-1.791	-2.423	-1.833	0.142	TRUE
DTXSID1052327	64265-57-2	Trimethylolpropane tris(2-methyl-1-aziridinepropionate)	Manufacturing	Plastics and Rubber Products Manufacturing	0.1	-2.412	-3.019	-2.403	-0.582	TRUE
DTXSID1052327	64265-57-2	Trimethylolpropane tris(2-methyl-1-aziridinepropionate)	Manufacturing	Printing and Related Support Activities	0.18	-1.969	-2.622	-1.947	-0.167	TRUE
DTXSID1052327	64265-57-2	Trimethylolpropane tris(2-methyl-1-aziridinepropionate)	Manufacturing	Textile Mills	0.166	-2.26	-2.887	-2.19	-0.362	TRUE
DTXSID1052327	64265-57-2	Trimethylolpropane tris(2-methyl-1-aziridinepropionate)	Manufacturing	Wood Product Manufacturing	0.156	-2.351	-2.998	-2.375	-0.532	TRUE
DTXSID1052329	6448-95-9	3-Hydroxy-4-((2-methyl-5-nitrophenyl)azo)-N-phenylnaphthalene-2-carboxamide	Manufacturing	Chemical Manufacturing	0.221	0.195	-0.472	0.205	2.163	TRUE
DTXSID1052618	92-77-3	3-Hydroxy-2-naphthanilide	Manufacturing	Chemical Manufacturing	0.194	-1.582	-2.195	-1.564	0.285	TRUE
DTXSID1058634	3891-98-3	2,6,10-Trimethyldodecane	Manufacturing	Chemical Manufacturing	0.704	1.214	0.573	1.199	3.213	TRUE
DTXSID1059280	103-79-7	1-Phenylacetone	Manufacturing	Chemical Manufacturing	0.667	0.095	-0.55	0.136	1.825	TRUE
DTXSID1059319	105-74-8	Peroxide, bis(1-oxododecyl)	Manufacturing	Chemical Manufacturing	0.04	-0.596	-1.351	-0.591	1.612	TRUE
DTXSID1059319	105-74-8	Peroxide, bis(1-oxododecyl)	Manufacturing	Miscellaneous Manufacturing	0.035	-0.733	-1.529	-0.684	1.618	TRUE
DTXSID1059319	105-74-8	Peroxide, bis(1-oxododecyl)	Manufacturing	Plastics and Rubber Products Manufacturing	0.019	-1.049	-1.779	-1.019	0.903	TRUE
DTXSID1059369	109-38-6	2-Butoxyethyl stearate	Manufacturing	Miscellaneous Manufacturing	0.067	-0.945	-1.672	-0.944	1.136	TRUE
DTXSID1059523	121-46-0	2,5-Norbornadiene	Manufacturing	Chemical Manufacturing	0.767	1.146	0.514	1.116	3.02	TRUE
DTXSID1059523	121-46-0	2,5-Norbornadiene	Manufacturing	Computer and Electronic Product Manufacturing	0.649	0.848	0.218	0.845	2.595	TRUE
DTXSID1059577	128-69-8	Perylo[3,4-cd:9,10-c'd']dipyran-1,3,8,10-tetrone	Manufacturing	Chemical Manufacturing	0.071	-3.2	-3.883	-3.212	-1.238	TRUE
DTXSID1059577	128-69-8	Perylo[3,4-cd:9,10-c'd']dipyran-1,3,8,10-tetrone	Manufacturing	Plastics and Rubber Products Manufacturing	0.035	-3.632	-4.268	-3.599	-1.705	TRUE
DTXSID1059737	150-39-0	(2-Hydroxyethyl)ethylenediaminetriacetic acid	Manufacturing	Chemical Manufacturing	0.11	-0.467	-1.077	-0.518	1.329	TRUE
DTXSID1060057	476-60-8	1,4,9,10-Anthracenetetrol	Manufacturing	Chemical Manufacturing	0.348	-2.091	-2.746	-2.1	-0.208	TRUE
DTXSID1060134	506-30-9	Eicosanoic acid	Manufacturing	Beverage and Tobacco Product Manufacturing	0.141	-2.66	-3.391	-2.631	-0.387	TRUE
DTXSID1060134	506-30-9	Eicosanoic acid	Manufacturing	Chemical Manufacturing	0.201	-1.305	-2.04	-1.272	0.78	TRUE
DTXSID1060134	506-30-9	Eicosanoic acid	Manufacturing	Paper Manufacturing	0.156	-1.346	-2.025	-1.343	0.682	TRUE
DTXSID1060134	506-30-9	Eicosanoic acid	Manufacturing	Plastics and Rubber Products Manufacturing	0.11	-1.811	-2.552	-1.825	0.341	TRUE
DTXSID1060134	506-30-9	Eicosanoic acid	Mining, Quarrying, and Oil and Gas Extraction	Support Activities for Mining	0.058	-1.242	-1.95	-1.27	0.923	TRUE
DTXSID1061071	754-05-2	Silane, ethenyltrimethyl-	Manufacturing	Computer and Electronic Product Manufacturing	0.509	1.48	0.831	1.497	3.332	TRUE
DTXSID1061102	766-09-6	Piperidine, 1-ethyl-	Manufacturing	Chemical Manufacturing	0.777	1.137	0.49	1.116	2.97	TRUE
DTXSID1061152	814-94-8	Ethanedioic acid, tin(2+) salt (1:1)	Manufacturing	Chemical Manufacturing	0.294	0.135	-0.519	0.113	2.045	TRUE
DTXSID1061366	995-33-5	Butyl 4,4-di(tert-butylperoxy)valerate	Manufacturing	Plastics and Rubber Products Manufacturing	0.287	-1.142	-1.758	-1.122	0.571	TRUE
DTXSID1061942	1745-89-7	4,4'-Isopropylidenebis(2-allylphenol)	Manufacturing	Chemical Manufacturing	0.192	-2.32	-2.992	-2.313	-0.377	TRUE
DTXSID1061942	1745-89-7	4,4'-Isopropylidenebis(2-allylphenol)	Manufacturing	Miscellaneous Manufacturing	0.155	-2.449	-3.092	-2.411	-0.555	TRUE
DTXSID1061942	1745-89-7	4,4'-Isopropylidenebis(2-allylphenol)	Manufacturing	Transportation Equipment Manufacturing	0.14	-2.571	-3.203	-2.588	-0.749	TRUE
DTXSID1062253	2210-62-0	Hexadecanoic acid, compd. with 2-aminoethanol (1:1)	Manufacturing	Chemical Manufacturing	0.194	-1.741	-2.459	-1.756	0.241	TRUE
DTXSID1062623	2752-95-6	Butyl diphenyl phosphate	Manufacturing	Chemical Manufacturing	0.555	-0.66	-1.31	-0.617	1.107	TRUE
DTXSID1062623	2752-95-6	Butyl diphenyl phosphate	Manufacturing	Transportation Equipment Manufacturing	0.495	-0.931	-1.494	-0.9	0.899	TRUE
DTXSID1063229	3901-77-7	Cyclotrisiloxane, 2,4,6-triethenyl-2,4,6-trimethyl-	Manufacturing	Chemical Manufacturing	0.416	0.707	0.039	0.666	2.689	TRUE
DTXSID1063564	4696-57-5	Barium laurate	Manufacturing	Chemical Manufacturing	0.471	-1.042	-1.718	-1.079	0.807	TRUE
DTXSID1063772	5314-55-6	Silane, ethyltrimethoxy-	Manufacturing	Chemical Manufacturing	0.81	1.201	0.554	1.203	3.03	TRUE
DTXSID1064320	6408-72-6	9,10-Anthracenedione, 1,4-diamino-2,3-diphenoxy-	Manufacturing	Chemical Manufacturing	0.049	-2.039	-2.644	-2.045	-0.288	TRUE
DTXSID1064403	6535-46-2	C.I. Pigment Red 112	Manufacturing	Chemical Manufacturing	0.231	0.308	-0.349	0.307	2.177	TRUE
DTXSID1064748	7607-99-0	Carbonodithioic acid, O-pentyl ester, sodium salt	Mining, Quarrying, and Oil and Gas Extraction	Support Activities for Mining	0.172	-1.241	-1.891	-1.273	0.771	TRUE
DTXSID1064952	10114-86-0	Disodium 3,3'-(carbonylbis(imino(3-methoxy-4,1-phenylene)azo))bis(benzenesulphonate)	Manufacturing	Beverage and Tobacco Product Manufacturing	0.806	2.003	1.335	2.026	3.937	TRUE
DTXSID1064952	10114-86-0	Disodium 3,3'-(carbonylbis(imino(3-methoxy-4,1-phenylene)azo))bis(benzenesulphonate)	Manufacturing	Chemical Manufacturing	0.857	3.411	2.722	3.414	5.427	TRUE
DTXSID1064952	10114-86-0	Disodium 3,3'-(carbonylbis(imino(3-methoxy-4,1-phenylene)azo))bis(benzenesulphonate)	Manufacturing	Paper Manufacturing	0.81	3.338	2.656	3.313	5.275	TRUE
DTXSID1065843	15017-02-4	N,N'-Bis(2-methylphenyl)benzene-1,4-diamine	Manufacturing	Plastics and Rubber Products Manufacturing	0.086	-2.116	-2.731	-2.103	-0.331	TRUE
DTXSID1065843	15017-02-4	N,N'-Bis(2-methylphenyl)benzene-1,4-diamine	Utilities	Utilities	0.024	-2.318	-2.986	-2.321	-0.35	TRUE
DTXSID1066027	16228-00-5	2,4-Imidazolidinedione, 3-(hydroxymethyl)-5,5-dimethyl-	Manufacturing	Chemical Manufacturing	0.473	0.536	-0.056	0.51	2.464	TRUE
DTXSID1066366	18395-30-7	Silane, trimethoxy(2-methylpropyl)-	Manufacturing	Chemical Manufacturing	0.827	1.397	0.724	1.384	3.262	TRUE
DTXSID1066992	24448-20-2	(1-Methylethylidene)bis(4,1-phenyleneoxy-2,1-ethanediyl) bismethacrylate	Manufacturing	Chemical Manufacturing	0.218	-2.046	-2.709	-2.025	-0.149	TRUE
DTXSID1068013	36947-68-9	1H-Imidazole, 2-(1-methylethyl)-	Manufacturing	Petroleum and Coal Products Manufacturing	0.375	0.092	-0.529	0.087	1.913	TRUE
DTXSID1068439	42965-91-3	N-Benzyl-N'-(3-(trimethoxysilyl)propyl)ethylenediamine monohydrochloride	Manufacturing	Plastics and Rubber Products Manufacturing	0.117	-2.046	-2.683	-2.072	-0.324	TRUE
DTXSID1068487	46948-72-5	Hexanoic acid, 6-[methyl(phenylsulfonyl)amino]-	Manufacturing	Apparel Manufacturing	0.308	-1.421	-2.077	-1.401	0.456	TRUE
DTXSID1068487	46948-72-5	Hexanoic acid, 6-[methyl(phenylsulfonyl)amino]-	Manufacturing	Leather and Allied Product Manufacturing	0.49	-0.834	-1.449	-0.781	0.877	TRUE
DTXSID1068487	46948-72-5	Hexanoic acid, 6-[methyl(phenylsulfonyl)amino]-	Manufacturing	Textile Mills	0.295	-1.294	-1.902	-1.307	0.53	TRUE
DTXSID1068697	51988-14-8	Benzenecarbothioic acid, S-(4,5-dihydro-5-thioxo-1,3,4-thiadiazol-2-yl) ester	Manufacturing	Chemical Manufacturing	0.282	-1.285	-1.958	-1.247	0.6	TRUE
DTXSID1068851	53408-94-9	Tin(II) bis(methanesulfonate)	Manufacturing	Computer and Electronic Product Manufacturing	0.599	0.556	-0.043	0.554	2.384	TRUE
DTXSID1068851	53408-94-9	Tin(II) bis(methanesulfonate)	Manufacturing	Electrical Equipment, Appliance, and Component Manufacturing	0.628	0.49	-0.178	0.503	2.386	TRUE
DTXSID1068851	53408-94-9	Tin(II) bis(methanesulfonate)	Manufacturing	Fabricated Metal Product Manufacturing	0.698	0.552	-0.045	0.534	2.374	TRUE
DTXSID1069322	59312-61-7	1,2-Dihydro-6-hydroxy-1,4-dimethyl-2-oxo-5-((3-((phenylsulphonyl)oxy)phenyl)azo)nicotinonitrile	Manufacturing	Apparel Manufacturing	0.072	-3.034	-3.696	-3.04	-1.261	TRUE
DTXSID1069322	59312-61-7	1,2-Dihydro-6-hydroxy-1,4-dimethyl-2-oxo-5-((3-((phenylsulphonyl)oxy)phenyl)azo)nicotinonitrile	Manufacturing	Leather and Allied Product Manufacturing	0.169	-2.5	-3.175	-2.486	-0.605	TRUE
DTXSID1069322	59312-61-7	1,2-Dihydro-6-hydroxy-1,4-dimethyl-2-oxo-5-((3-((phenylsulphonyl)oxy)phenyl)azo)nicotinonitrile	Manufacturing	Textile Mills	0.091	-2.953	-3.595	-2.935	-1.191	TRUE
DTXSID1069798	63225-53-6	2-Propenoic acid, 2-[[(butylamino)carbonyl]oxy]ethyl ester	Manufacturing	Chemical Manufacturing	0.36	-0.805	-1.427	-0.79	0.986	TRUE
DTXSID1072715	73019-13-3	Glycine, N-methyl-N-(1-oxo-9-octadecenyl)-, compd. with 2,2',2''-nitrilotris[ethanol] (1:1)	Manufacturing	Apparel Manufacturing	0.351	-2.004	-2.669	-2.043	-0.01	TRUE
DTXSID1072715	73019-13-3	Glycine, N-methyl-N-(1-oxo-9-octadecenyl)-, compd. with 2,2',2''-nitrilotris[ethanol] (1:1)	Manufacturing	Leather and Allied Product Manufacturing	0.491	-1.408	-2.044	-1.41	0.48	TRUE
DTXSID1072715	73019-13-3	Glycine, N-methyl-N-(1-oxo-9-octadecenyl)-, compd. with 2,2',2''-nitrilotris[ethanol] (1:1)	Manufacturing	Textile Mills	0.315	-1.952	-2.596	-1.947	-0.165	TRUE
DTXSID1072979	96294-16-5	7-Benzothiazolesulfonic acid, 2-[4-[[2-(cyanoimino)hexahydro-4,6-dioxo-5-pyrimidinyl]azo]phenyl]-6-methyl-, compd. with 2,2',2''-nitrilotris[ethanol]	Manufacturing	Paper Manufacturing	0.075	-2.433	-3.06	-2.454	-0.524	TRUE
DTXSID1073022	104744-50-5	1,3-Benzenediamine, 4,4'-[1,3-phenylenebis(azo)]bis-, diacetate	Manufacturing	Paper Manufacturing	0.221	-1.933	-2.513	-1.926	-0.217	TRUE
DTXSID1073153	80-73-9	N,N'-Dimethylimidazolidinone	Manufacturing	Chemical Manufacturing	0.732	2.108	1.473	2.085	3.947	TRUE
DTXSID1073448	25044-01-3	1-Penten-3-one, 2-methyl-	Manufacturing	Chemical Manufacturing	0.743	0.948	0.322	0.983	2.639	TRUE
DTXSID1074331	871-70-5	Octadecanedioic acid	Manufacturing	Chemical Manufacturing	0.294	-1.404	-2.09	-1.416	0.547	TRUE
DTXSID1074593	690-83-5	Ethaneperoxoic acid, 1,1-dimethylpropyl ester	Manufacturing	Chemical Manufacturing	0.781	0.901	0.227	0.924	2.752	TRUE
DTXSID1074593	690-83-5	Ethaneperoxoic acid, 1,1-dimethylpropyl ester	Manufacturing	Miscellaneous Manufacturing	0.741	0.771	0.126	0.775	2.618	TRUE
DTXSID1074595	1547-26-8	2,3,3,4,4,5,5-Heptafluoro-1-pentene	Manufacturing	Chemical Manufacturing	0.861	3.108	2.43	3.134	4.917	TRUE
DTXSID1074597	2528-39-4	Phosphoric acid, trihexyl ester	Manufacturing	Chemical Manufacturing	0.424	-0.761	-1.433	-0.809	1.297	TRUE
DTXSID1074599	3260-88-6	Benzene, 1-chloro-3-methoxy-2-methyl-	Manufacturing	Chemical Manufacturing	0.721	0.012	-0.643	-0.032	1.937	TRUE
DTXSID1074620	36315-01-2	2-Pyrimidinamine, 4,6-dimethoxy-	Manufacturing	Chemical Manufacturing	0.503	0.35	-0.256	0.363	2.154	TRUE
DTXSID1074622	39072-70-3	Urea, N,N''-1,6-hexanediylbis[N'-(phenylmethyl)-	Manufacturing	Chemical Manufacturing	0.782	1.369	0.707	1.377	3.164	TRUE
DTXSID1074622	39072-70-3	Urea, N,N''-1,6-hexanediylbis[N'-(phenylmethyl)-	Manufacturing	Transportation Equipment Manufacturing	0.743	1.088	0.41	1.058	2.877	TRUE
DTXSID1074624	42348-86-7	5-Chloro-1-indanone	Manufacturing	Chemical Manufacturing	0.575	-0.17	-0.781	-0.175	1.653	TRUE
DTXSID1074886	85209-93-4	Lithium 2,2'-methylenebis(4,6-di-tert-butylphenyl)phosphate	Manufacturing	Chemical Manufacturing	0.079	-1.213	-1.836	-1.214	0.677	TRUE
DTXSID1074888	872-36-6	1,3-Dioxol-2-one	Manufacturing	Chemical Manufacturing	0.445	0.741	0.143	0.707	2.587	TRUE
DTXSID1075305	10493-43-3	Pentafluoroethyl trifluorovinyl ether	Manufacturing	Chemical Manufacturing	0.887	2.924	2.272	2.943	4.807	TRUE
DTXSID10861720	106-15-0	Octadecanamide, 12-hydroxy-N-(2-hydroxyethyl)-	Manufacturing	Chemical Manufacturing	0.454	0.245	-0.384	0.212	2.106	TRUE
DTXSID10861725	106-86-5	7-Oxabicyclo[4.1.0]heptane, 3-ethenyl-	Manufacturing	Chemical Manufacturing	0.774	0.442	-0.2	0.419	2.308	TRUE
DTXSID10862691	1559-37-1	Ethanol, 2-[2-[2-[(2-ethylhexyl)oxy]ethoxy]ethoxy]-	Manufacturing	Chemical Manufacturing	0.327	-1.48	-2.096	-1.439	0.345	TRUE
DTXSID10864817	18244-20-7	(3-Chloro-2-methylpropyl)dimethoxymethylsilane	Manufacturing	Chemical Manufacturing	0.842	0.975	0.342	0.967	2.815	TRUE
DTXSID10865783	35636-63-6	1,4-Benzenedicarboxylic acid, 2-[2-[1-[[(2,3-dihydro-2-oxo-1H-benzimidazol-5-yl)amino]carbonyl]-2-oxopropyl]diazenyl]-, 1,4-dimethyl ester	Manufacturing	Chemical Manufacturing	0.161	-3.994	-4.643	-3.984	-2.048	TRUE
DTXSID10865920	38668-48-3	2-Propanol, 1,1'-[(4-methylphenyl)imino]bis-	Manufacturing	Chemical Manufacturing	0.203	-1.534	-2.17	-1.518	0.243	TRUE
DTXSID10867606	68413-48-9	Butanedioic acid, 2-[[bis[(2-ethylhexyl)oxy]phosphinothioyl]thio]-, 1,4-dibutyl ester	Manufacturing	Chemical Manufacturing	0.076	-0.797	-1.479	-0.767	1.065	TRUE
DTXSID10867606	68413-48-9	Butanedioic acid, 2-[[bis[(2-ethylhexyl)oxy]phosphinothioyl]thio]-, 1,4-dibutyl ester	Manufacturing	Petroleum and Coal Products Manufacturing	0.052	-1.461	-2.097	-1.478	0.408	TRUE
DTXSID10868335	75150-13-9	Oxirane, 2-[(2,4-dibromo-6-methylphenoxy)methyl]-	Manufacturing	Electrical Equipment, Appliance, and Component Manufacturing	0.402	-0.837	-1.472	-0.832	0.917	TRUE
DTXSID10868335	75150-13-9	Oxirane, 2-[(2,4-dibromo-6-methylphenoxy)methyl]-	Manufacturing	Miscellaneous Manufacturing	0.416	-0.663	-1.271	-0.644	1.143	TRUE
DTXSID10869029	89686-69-1	2,2'-isopropylidenebis(tetrahydrofuran)	Manufacturing	Chemical Manufacturing	0.725	0.865	0.251	0.862	2.701	TRUE
DTXSID10869908	140921-24-0	Bis{2-[2-(3-heptanyl)-1,3-oxazolidin-3-yl]ethyl} 1,6-hexanediylbiscarbamate	Manufacturing	Chemical Manufacturing	0.695	2.422	1.78	2.398	4.386	TRUE
DTXSID10870958	2370-88-9	Cyclotetrasiloxane, 2,4,6,8-tetramethyl-	Manufacturing	Chemical Manufacturing	0.513	2.002	1.331	1.978	3.973	TRUE
DTXSID10873803	109-28-4	N-[3-(Dimethylamino)propyl]oleamide	Manufacturing	Chemical Manufacturing	0.933	2.525	1.87	2.529	4.25	TRUE
DTXSID10883588	814-89-1	Ethanedioic acid, cobalt(2+) salt (1:1)	Manufacturing	Chemical Manufacturing	0.285	0.158	-0.491	0.186	1.962	TRUE
DTXSID10884752	14426-21-2	Ethanol, 2,2'-iminobis-, hydrochloride (1:1)	Manufacturing	Apparel Manufacturing	0.189	0.342	-0.243	0.366	2.077	TRUE
DTXSID10884752	14426-21-2	Ethanol, 2,2'-iminobis-, hydrochloride (1:1)	Manufacturing	Leather and Allied Product Manufacturing	0.333	0.932	0.3	0.94	2.775	TRUE
DTXSID10884752	14426-21-2	Ethanol, 2,2'-iminobis-, hydrochloride (1:1)	Manufacturing	Textile Mills	0.215	0.348	-0.3	0.352	2.12	TRUE
DTXSID10884893	22515-76-0	Methanesulfonic acid, ammonium salt (1:1)	Manufacturing	Chemical Manufacturing	0.728	0.814	0.181	0.809	2.547	TRUE
DTXSID10884893	22515-76-0	Methanesulfonic acid, ammonium salt (1:1)	Manufacturing	Nonmetallic Mineral Product Manufacturing	0.676	0.614	-0.028	0.588	2.446	TRUE
DTXSID10885269	24487-91-0	Benzoyl chloride, 3-methoxy-2-methyl-	Manufacturing	Chemical Manufacturing	0.674	-0.284	-0.964	-0.286	1.459	TRUE
DTXSID10885446	29118-24-9	1-Propene, 1,3,3,3-tetrafluoro-, (1E)-	Manufacturing	Miscellaneous Manufacturing	0.629	2.722	2.058	2.742	4.585	TRUE
DTXSID10886751	65212-77-3	Benzenesulfonic acid, 4,5-dichloro-2-[2-[4,5-dihydro-3-methyl-5-oxo-1-(3-sulfophenyl)-1H-pyrazol-4-yl]diazenyl]-, calcium salt (1:1)	Manufacturing	Chemical Manufacturing	0.144	-2.979	-3.665	-2.961	-1.094	TRUE
DTXSID10886751	65212-77-3	Benzenesulfonic acid, 4,5-dichloro-2-[2-[4,5-dihydro-3-methyl-5-oxo-1-(3-sulfophenyl)-1H-pyrazol-4-yl]diazenyl]-, calcium salt (1:1)	Manufacturing	Plastics and Rubber Products Manufacturing	0.061	-3.425	-4.112	-3.452	-1.503	TRUE
DTXSID10886751	65212-77-3	Benzenesulfonic acid, 4,5-dichloro-2-[2-[4,5-dihydro-3-methyl-5-oxo-1-(3-sulfophenyl)-1H-pyrazol-4-yl]diazenyl]-, calcium salt (1:1)	Manufacturing	Printing and Related Support Activities	0.159	-3.023	-3.616	-3.019	-1.247	TRUE
DTXSID10887647	69082-76-4	Ethanaminium, N-[bis(diethylamino)methylene]-N-ethyl-, chloride (1:1)	Manufacturing	Chemical Manufacturing	0.827	0.557	-0.078	0.579	2.315	TRUE
DTXSID10888694	89392-03-0	Carbamic acid, N-(4,6-dimethoxy-2-pyrimidinyl)-, phenyl ester	Manufacturing	Chemical Manufacturing	0.274	-1.437	-2.026	-1.449	0.37	TRUE
DTXSID10888856	112110-16-4	2,3-Pyridinedicarboxylic acid, 5-methyl-, 2,3-dimethyl ester	Manufacturing	Chemical Manufacturing	0.473	-0.45	-1.082	-0.458	1.444	TRUE
DTXSID10888957	134440-55-4	Benzenepropanoic acid, 3-(1,1-dimethylethyl)-4-hydroxy-5-[2-(2-nitrophenyl)diazenyl]-, methyl ester	Manufacturing	Chemical Manufacturing	0.505	-0.409	-1.043	-0.436	1.452	TRUE
DTXSID10889025	154825-62-4	Phenol, 2-[4-(4-methoxyphenyl)-6-phenyl-1,3,5-triazin-2-yl]-	Manufacturing	Apparel Manufacturing	0.105	-2.398	-3.036	-2.387	-0.548	TRUE
DTXSID10889025	154825-62-4	Phenol, 2-[4-(4-methoxyphenyl)-6-phenyl-1,3,5-triazin-2-yl]-	Manufacturing	Leather and Allied Product Manufacturing	0.179	-1.803	-2.446	-1.832	-0.009	TRUE
DTXSID10889025	154825-62-4	Phenol, 2-[4-(4-methoxyphenyl)-6-phenyl-1,3,5-triazin-2-yl]-	Manufacturing	Textile Mills	0.089	-2.296	-2.939	-2.305	-0.368	TRUE
DTXSID10889126	216689-57-5	Silicic acid, diethoxyoctylsilyl trimethylsilyl ester	Manufacturing	Chemical Manufacturing	0.995	5.76	5.133	5.717	7.622	TRUE
DTXSID10889141	227085-51-0	1-Propanamine, N-ethyl-2-methyl-3-(trimethoxysilyl)-	Manufacturing	Chemical Manufacturing	0.643	0.12	-0.494	0.079	1.896	TRUE
DTXSID10889141	227085-51-0	1-Propanamine, N-ethyl-2-methyl-3-(trimethoxysilyl)-	Manufacturing	Plastics and Rubber Products Manufacturing	0.428	-0.346	-0.993	-0.335	1.392	TRUE
DTXSID10889363	922-80-5	Butanedioic acid, 2-sulfo-, 1,4-dipentyl ester, sodium salt (1:1)	Manufacturing	Chemical Manufacturing	0.217	-1.737	-2.387	-1.697	0.045	TRUE
DTXSID10889363	922-80-5	Butanedioic acid, 2-sulfo-, 1,4-dipentyl ester, sodium salt (1:1)	Manufacturing	Fabricated Metal Product Manufacturing	0.167	-2.017	-2.65	-2.01	-0.202	TRUE
DTXSID10889383	13291-61-7	Glycine, N,N'-(1R,2R)-1,2-cyclohexanediylbis[N-(carboxymethyl)-, rel-	Manufacturing	Computer and Electronic Product Manufacturing	0.272	0.377	-0.233	0.389	2.211	TRUE
DTXSID10889404	98516-30-4	Propanol, 1(or 2)-ethoxy-, acetate	Manufacturing	Chemical Manufacturing	0.74	1.15	0.527	1.172	3.108	TRUE
DTXSID10889404	98516-30-4	Propanol, 1(or 2)-ethoxy-, acetate	Manufacturing	Transportation Equipment Manufacturing	0.671	0.897	0.265	0.914	2.634	TRUE
DTXSID10889702	28706-33-4	2-Naphthalenesulfonic acid, 7,7'-(carbonyldiimino)bis[4-hydroxy-3-[2-(2-methyl-4-sulfophenyl)diazenyl]-, sodium salt (1:4)	Manufacturing	Chemical Manufacturing	0.187	-1.07	-1.697	-1.049	0.773	TRUE
DTXSID10889702	28706-33-4	2-Naphthalenesulfonic acid, 7,7'-(carbonyldiimino)bis[4-hydroxy-3-[2-(2-methyl-4-sulfophenyl)diazenyl]-, sodium salt (1:4)	Manufacturing	Paper Manufacturing	0.161	-1.115	-1.766	-1.131	0.821	TRUE
DTXSID10890515	1070-10-6	1-Hexanol, 2-ethyl-, titanium(4+) salt (4:1)	Manufacturing	Chemical Manufacturing	0.759	0.166	-0.49	0.18	2.026	TRUE
DTXSID10890515	1070-10-6	1-Hexanol, 2-ethyl-, titanium(4+) salt (4:1)	Manufacturing	Plastics and Rubber Products Manufacturing	0.571	-0.332	-0.988	-0.358	1.559	TRUE
DTXSID10890515	1070-10-6	1-Hexanol, 2-ethyl-, titanium(4+) salt (4:1)	Manufacturing	Textile Mills	0.71	-0.173	-0.858	-0.169	1.585	TRUE
DTXSID10890535	1071-76-7	Zirconium butoxide	Manufacturing	Printing and Related Support Activities	0.73	1.386	0.738	1.36	3.293	TRUE
DTXSID10890757	15245-44-0	Lead trinitroresorcinate	Manufacturing	Chemical Manufacturing	0.331	-0.599	-1.235	-0.597	1.471	TRUE
DTXSID10890757	15245-44-0	Lead trinitroresorcinate	Manufacturing	Miscellaneous Manufacturing	0.268	-0.794	-1.404	-0.806	1.086	TRUE
DTXSID10893147	118685-34-0	Sodium 5-butylbenzotriazol-1-ide	Manufacturing	Chemical Manufacturing	0.386	-0.942	-1.54	-0.941	0.902	TRUE
DTXSID10893228	123439-82-7	Tetraammineplatinum(2+) bis(bicarbonate)	Manufacturing	Chemical Manufacturing	0.548	0.53	-0.103	0.539	2.448	TRUE
DTXSID10893682	78350-78-4	Isopropyl-sec-butyl peroxydicarbonate	Manufacturing	Chemical Manufacturing	0.724	0.181	-0.494	0.124	2.197	TRUE
DTXSID10893682	78350-78-4	Isopropyl-sec-butyl peroxydicarbonate	Manufacturing	Miscellaneous Manufacturing	0.697	-0.004	-0.617	0	1.822	TRUE
DTXSID2020004	107-29-9	Acetaldehyde oxime	Manufacturing	Chemical Manufacturing	0.689	1.206	0.589	1.159	2.999	TRUE
DTXSID2020187	28407-37-6	C.I. Direct Blue 218	Manufacturing	Paper Manufacturing	0.149	-1.756	-2.436	-1.743	0.067	TRUE
DTXSID2020189	3844-45-9	FD&C Blue No. 1	Manufacturing	Apparel Manufacturing	0.114	-3.534	-4.183	-3.551	-1.659	TRUE
DTXSID2020189	3844-45-9	FD&C Blue No. 1	Manufacturing	Chemical Manufacturing	0.171	-3.209	-3.873	-3.231	-1.421	TRUE
DTXSID2020189	3844-45-9	FD&C Blue No. 1	Manufacturing	Leather and Allied Product Manufacturing	0.213	-2.939	-3.596	-2.956	-1.062	TRUE
DTXSID2020189	3844-45-9	FD&C Blue No. 1	Manufacturing	Textile Mills	0.131	-3.471	-4.164	-3.442	-1.59	TRUE
DTXSID2020212	2409-55-4	4-Methyl-2-tert-butylphenol	Manufacturing	Chemical Manufacturing	0.645	-0.709	-1.392	-0.705	1.171	TRUE
DTXSID2020216	128-37-0	Butylated hydroxytoluene	Manufacturing	Beverage and Tobacco Product Manufacturing	0.617	-1.281	-1.931	-1.272	0.635	FALSE
DTXSID2020216	128-37-0	Butylated hydroxytoluene	Manufacturing	Miscellaneous Manufacturing	0.632	-0.173	-0.816	-0.226	1.661	FALSE
DTXSID2020216	128-37-0	Butylated hydroxytoluene	Manufacturing	Petroleum and Coal Products Manufacturing	0.535	-0.653	-1.323	-0.668	1.232	FALSE
DTXSID2020216	128-37-0	Butylated hydroxytoluene	Manufacturing	Plastics and Rubber Products Manufacturing	0.476	-0.423	-1.076	-0.443	1.348	FALSE
DTXSID2020216	128-37-0	Butylated hydroxytoluene	Mining, Quarrying, and Oil and Gas Extraction	Support Activities for Mining	0.38	0.102	-0.548	0.105	2.01	FALSE
DTXSID2020266	118-75-2	Chloranil	Manufacturing	Chemical Manufacturing	0.476	-0.195	-0.839	-0.193	1.568	TRUE
DTXSID2020422	1717-00-6	1,1-Dichloro-1-fluoroethane	Manufacturing	Chemical Manufacturing	0.941	2.595	1.932	2.637	4.524	FALSE
DTXSID2020426	99-30-9	Dicloran	Manufacturing	Chemical Manufacturing	0.361	-0.893	-1.559	-0.873	0.911	TRUE
DTXSID2020428	79-43-6	Dichloroacetic acid	Manufacturing	Chemical Manufacturing	0.934	1.893	1.215	1.919	3.825	TRUE
DTXSID2020470	101-90-6	Diglycidyl resorcinol ether	Manufacturing	Chemical Manufacturing	0.493	-0.446	-1.12	-0.45	1.345	TRUE
DTXSID2020478	695-53-4	Dimethadione	Manufacturing	Chemical Manufacturing	0.407	0.474	-0.151	0.497	2.33	TRUE
DTXSID2020505	108-01-0	Dimethylaminoethanol	Manufacturing	Petroleum and Coal Products Manufacturing	0.345	0.471	-0.212	0.469	2.385	FALSE
DTXSID2020505	108-01-0	Dimethylaminoethanol	Manufacturing	Plastics and Rubber Products Manufacturing	0.303	0.627	-0.013	0.63	2.551	FALSE
DTXSID2020505	108-01-0	Dimethylaminoethanol	Manufacturing	Transportation Equipment Manufacturing	0.464	0.916	0.247	0.915	2.842	FALSE
DTXSID2020505	108-01-0	Dimethylaminoethanol	Utilities	Utilities	0.14	0.541	-0.101	0.515	2.332	FALSE
DTXSID2020682	118-74-1	Hexachlorobenzene	Manufacturing	Chemical Manufacturing	0.105	-0.003	-0.668	-0.023	1.912	FALSE
DTXSID2020761	78-79-5	Isoprene	Manufacturing	Chemical Manufacturing	0.498	2.001	1.352	1.985	3.795	TRUE
DTXSID2020761	78-79-5	Isoprene	Manufacturing	Miscellaneous Manufacturing	0.426	1.854	1.243	1.833	3.663	TRUE
DTXSID2020761	78-79-5	Isoprene	Manufacturing	Petroleum and Coal Products Manufacturing	0.296	1.387	0.763	1.398	3.212	TRUE
DTXSID2020761	78-79-5	Isoprene	Manufacturing	Transportation Equipment Manufacturing	0.447	1.772	1.167	1.77	3.715	TRUE
DTXSID2020844	80-62-6	Methyl methacrylate	Manufacturing	Paper Manufacturing	0.623	1.357	0.717	1.349	3.278	FALSE
DTXSID2020844	80-62-6	Methyl methacrylate	Manufacturing	Petroleum and Coal Products Manufacturing	0.524	0.719	0.029	0.69	2.591	FALSE
DTXSID2020844	80-62-6	Methyl methacrylate	Mining, Quarrying, and Oil and Gas Extraction	Support Activities for Mining	0.358	1.437	0.78	1.44	3.223	FALSE
DTXSID2020927	13927-77-0	Nickel bis(dibutyldithiocarbamate)	Manufacturing	Chemical Manufacturing	0.437	-1.416	-1.984	-1.416	0.287	TRUE
DTXSID2020927	13927-77-0	Nickel bis(dibutyldithiocarbamate)	Manufacturing	Plastics and Rubber Products Manufacturing	0.224	-1.799	-2.427	-1.792	0.044	TRUE
DTXSID2020929	98-92-0	Niacinamide	Manufacturing	Beverage and Tobacco Product Manufacturing	0.233	-1.112	-1.752	-1.057	0.652	TRUE
DTXSID2020929	98-92-0	Niacinamide	Manufacturing	Chemical Manufacturing	0.32	0.264	-0.394	0.285	1.976	TRUE
DTXSID2020929	98-92-0	Niacinamide	Manufacturing	Food Manufacturing	0.231	-0.368	-1.003	-0.333	1.628	TRUE
DTXSID2020977	75-52-5	Nitromethane	Manufacturing	Chemical Manufacturing	0.774	1.361	0.743	1.378	3.122	FALSE
DTXSID2021159	85-44-9	Phthalic anhydride	Manufacturing	Apparel Manufacturing	0.4	-0.173	-0.832	-0.167	1.708	FALSE
DTXSID2021159	85-44-9	Phthalic anhydride	Manufacturing	Leather and Allied Product Manufacturing	0.599	0.371	-0.247	0.346	2.15	FALSE
DTXSID2021159	85-44-9	Phthalic anhydride	Manufacturing	Petroleum and Coal Products Manufacturing	0.304	-0.587	-1.267	-0.589	1.305	FALSE
DTXSID2021159	85-44-9	Phthalic anhydride	Manufacturing	Textile Mills	0.399	-0.151	-0.813	-0.157	1.636	FALSE
DTXSID2021238	108-46-3	Resorcinol	Manufacturing	Apparel Manufacturing	0.538	1.398	0.771	1.448	3.17	FALSE
DTXSID2021238	108-46-3	Resorcinol	Manufacturing	Leather and Allied Product Manufacturing	0.689	2.015	1.395	2.006	3.879	FALSE
DTXSID2021238	108-46-3	Resorcinol	Manufacturing	Textile Mills	0.549	1.47	0.805	1.464	3.352	FALSE
DTXSID2021238	108-46-3	Resorcinol	Manufacturing	Wood Product Manufacturing	0.535	1.404	0.749	1.399	3.257	FALSE
DTXSID2021284	100-42-5	Styrene	Manufacturing	Apparel Manufacturing	0.809	0.97	0.336	0.996	2.746	FALSE
DTXSID2021311	732-26-3	2,4,6-Tris(tert-butyl)phenol	Manufacturing	Chemical Manufacturing	0.767	1.042	0.385	1.023	3.021	TRUE
DTXSID2021440	88-12-0	N-Vinyl-2-pyrrolidone	Manufacturing	Chemical Manufacturing	0.447	0.429	-0.206	0.386	2.363	FALSE
DTXSID2021600	111-14-8	Heptanoic acid	Manufacturing	Chemical Manufacturing	0.702	0.652	0.02	0.632	2.471	TRUE
DTXSID2021600	111-14-8	Heptanoic acid	Manufacturing	Petroleum and Coal Products Manufacturing	0.546	0.016	-0.635	0.006	1.888	TRUE
DTXSID2021600	111-14-8	Heptanoic acid	Manufacturing	Plastics and Rubber Products Manufacturing	0.495	0.205	-0.418	0.182	2.205	TRUE
DTXSID2021602	57-10-3	Hexadecanoic acid	Manufacturing	Beverage and Tobacco Product Manufacturing	0.14	-2.984	-3.644	-2.984	-1.101	TRUE
DTXSID2021602	57-10-3	Hexadecanoic acid	Manufacturing	Chemical Manufacturing	0.164	-1.674	-2.344	-1.657	0.255	TRUE
DTXSID2021602	57-10-3	Hexadecanoic acid	Manufacturing	Paper Manufacturing	0.128	-1.764	-2.437	-1.772	0.22	TRUE
DTXSID2021602	57-10-3	Hexadecanoic acid	Manufacturing	Plastics and Rubber Products Manufacturing	0.092	-2.132	-2.789	-2.119	-0.286	TRUE
DTXSID2021602	57-10-3	Hexadecanoic acid	Manufacturing	Transportation Equipment Manufacturing	0.154	-1.959	-2.612	-1.949	-0.135	TRUE
DTXSID2021602	57-10-3	Hexadecanoic acid	Utilities	Utilities	0.032	-2.223	-2.998	-2.208	-0.096	TRUE
DTXSID2021604	66-25-1	Hexanal	Manufacturing	Chemical Manufacturing	0.776	1.026	0.399	1.005	2.886	TRUE
DTXSID2021652	1002-84-2	Pentadecanoic acid	Manufacturing	Beverage and Tobacco Product Manufacturing	0.172	-2.851	-3.584	-2.84	-0.883	TRUE
DTXSID2021652	1002-84-2	Pentadecanoic acid	Manufacturing	Chemical Manufacturing	0.237	-1.533	-2.218	-1.518	0.369	TRUE
DTXSID2021652	1002-84-2	Pentadecanoic acid	Manufacturing	Paper Manufacturing	0.17	-1.524	-2.176	-1.54	0.433	TRUE
DTXSID2021652	1002-84-2	Pentadecanoic acid	Manufacturing	Plastics and Rubber Products Manufacturing	0.115	-2.019	-2.663	-2.012	-0.115	TRUE
DTXSID2021654	110-94-1	Glutaric acid	Manufacturing	Chemical Manufacturing	0.316	0.352	-0.252	0.372	2.226	TRUE
DTXSID2021654	110-94-1	Glutaric acid	Utilities	Utilities	0.072	-0.19	-0.841	-0.209	1.733	TRUE
DTXSID2021658	123-38-6	Propanal	Manufacturing	Chemical Manufacturing	0.681	1.285	0.598	1.237	3.116	FALSE
DTXSID2021731	67-56-1	Methanol	Manufacturing	Petroleum and Coal Products Manufacturing	0.646	0.518	-0.108	0.471	2.42	FALSE
DTXSID2021731	67-56-1	Methanol	Mining, Quarrying, and Oil and Gas Extraction	Support Activities for Mining	0.472	1.277	0.656	1.267	3.123	FALSE
DTXSID2021731	67-56-1	Methanol	Utilities	Utilities	0.355	0.662	-0.036	0.703	2.558	FALSE
DTXSID2021735	67-68-5	Dimethyl sulfoxide	Manufacturing	Computer and Electronic Product Manufacturing	0.231	0.294	-0.335	0.315	2.225	FALSE
DTXSID2021735	67-68-5	Dimethyl sulfoxide	Manufacturing	Electrical Equipment, Appliance, and Component Manufacturing	0.219	0.309	-0.308	0.302	2.21	FALSE
DTXSID2021735	67-68-5	Dimethyl sulfoxide	Manufacturing	Fabricated Metal Product Manufacturing	0.278	0.332	-0.303	0.281	2.138	FALSE
DTXSID2021735	67-68-5	Dimethyl sulfoxide	Manufacturing	Plastics and Rubber Products Manufacturing	0.168	0.117	-0.481	0.133	1.897	FALSE
DTXSID2021739	71-23-8	1-Propanol	Manufacturing	Apparel Manufacturing	0.696	1.035	0.434	1.014	2.841	FALSE
DTXSID2021739	71-23-8	1-Propanol	Manufacturing	Leather and Allied Product Manufacturing	0.818	1.612	0.991	1.632	3.383	FALSE
DTXSID2021739	71-23-8	1-Propanol	Manufacturing	Petroleum and Coal Products Manufacturing	0.568	0.594	-0.006	0.609	2.391	FALSE
DTXSID2021739	71-23-8	1-Propanol	Manufacturing	Textile Mills	0.693	1.039	0.393	1.052	2.77	FALSE
DTXSID2021739	71-23-8	1-Propanol	Utilities	Utilities	0.322	0.769	0.091	0.74	2.742	FALSE
DTXSID2021781	84-74-2	Dibutyl phthalate	Manufacturing	Apparel Manufacturing	0.387	-1.396	-1.986	-1.376	0.391	FALSE
DTXSID2021781	84-74-2	Dibutyl phthalate	Manufacturing	Leather and Allied Product Manufacturing	0.502	-0.754	-1.363	-0.737	1.125	FALSE
DTXSID2021781	84-74-2	Dibutyl phthalate	Manufacturing	Petroleum and Coal Products Manufacturing	0.247	-1.736	-2.384	-1.768	0.114	FALSE
DTXSID2021781	84-74-2	Dibutyl phthalate	Manufacturing	Plastics and Rubber Products Manufacturing	0.22	-1.482	-2.102	-1.454	0.262	FALSE
DTXSID2021781	84-74-2	Dibutyl phthalate	Manufacturing	Printing and Related Support Activities	0.357	-0.983	-1.617	-0.987	0.846	FALSE
DTXSID2021810	95-51-2	2-Chloroaniline	Manufacturing	Chemical Manufacturing	0.65	-0.006	-0.586	-0.015	1.816	TRUE
DTXSID2021816	96-05-9	Allyl methacrylate	Manufacturing	Chemical Manufacturing	0.748	1.254	0.614	1.254	3.065	TRUE
DTXSID2021818	96-17-3	2-Methylbutanal	Manufacturing	Chemical Manufacturing	0.731	1.4	0.719	1.383	3.294	TRUE
DTXSID2021860	104-88-1	4-Chlorobenzaldehyde	Manufacturing	Chemical Manufacturing	0.768	0.774	0.069	0.785	2.68	TRUE
DTXSID2021864	105-67-9	2,4-Dimethylphenol	Manufacturing	Chemical Manufacturing	0.63	-0.08	-0.746	-0.078	1.626	TRUE
DTXSID2021864	105-67-9	2,4-Dimethylphenol	Mining, Quarrying, and Oil and Gas Extraction	Support Activities for Mining	0.283	-0.001	-0.65	-0.035	1.914	TRUE
DTXSID2021866	105-99-7	Dibutyl adipate	Manufacturing	Wood Product Manufacturing	0.371	-1.253	-1.887	-1.267	0.589	TRUE
DTXSID2021866	105-99-7	Dibutyl adipate	Mining, Quarrying, and Oil and Gas Extraction	Support Activities for Mining	0.184	-0.834	-1.475	-0.841	0.987	TRUE
DTXSID2021868	106-42-3	p-Xylene	Manufacturing	Chemical Manufacturing	0.782	1.314	0.691	1.328	3.142	TRUE
DTXSID2021868	106-42-3	p-Xylene	Manufacturing	Petroleum and Coal Products Manufacturing	0.627	0.619	0.013	0.651	2.37	TRUE
DTXSID2021868	106-42-3	p-Xylene	Manufacturing	Plastics and Rubber Products Manufacturing	0.588	0.835	0.204	0.859	2.638	TRUE
DTXSID2021941	111-90-0	2-(2-Ethoxyethoxy)ethanol	Manufacturing	Chemical Manufacturing	0.399	0.037	-0.633	0.041	1.867	FALSE
DTXSID2021943	112-12-9	2-Undecanone	Manufacturing	Chemical Manufacturing	0.765	0.184	-0.475	0.154	2.09	TRUE
DTXSID2021949	115-19-5	2-Methyl-3-butyn-2-ol	Manufacturing	Chemical Manufacturing	0.694	1.263	0.648	1.267	2.933	TRUE
DTXSID2021997	140-31-8	1-(2-Aminoethyl)piperazine	Manufacturing	Chemical Manufacturing	0.372	0.357	-0.272	0.333	2.255	FALSE
DTXSID2021997	140-31-8	1-(2-Aminoethyl)piperazine	Manufacturing	Petroleum and Coal Products Manufacturing	0.215	-0.346	-0.978	-0.324	1.5	FALSE
DTXSID2021997	140-31-8	1-(2-Aminoethyl)piperazine	Utilities	Utilities	0.081	-0.19	-0.847	-0.182	1.656	FALSE
DTXSID2022090	622-40-2	4-(2-Hydroxyethyl)morpholine	Manufacturing	Chemical Manufacturing	0.446	0.273	-0.371	0.306	2.071	TRUE
DTXSID2022096	629-19-6	Dipropyl disulfide	Manufacturing	Chemical Manufacturing	0.783	0.901	0.28	0.932	2.781	TRUE
DTXSID2022121	791-28-6	Triphenylphosphine oxide	Manufacturing	Chemical Manufacturing	0.356	-2.012	-2.665	-2.021	-0.137	TRUE
DTXSID2022123	818-61-1	2-Hydroxyethyl acrylate	Manufacturing	Plastics and Rubber Products Manufacturing	0.378	0.71	0.047	0.719	2.636	FALSE
DTXSID2022123	818-61-1	2-Hydroxyethyl acrylate	Manufacturing	Primary Metal Manufacturing	0.517	0.727	0.105	0.762	2.558	FALSE
DTXSID2022179	2176-62-7	Pentachloropyridine	Manufacturing	Chemical Manufacturing	0.744	0.254	-0.336	0.252	1.988	TRUE
DTXSID2022331	89-72-5	2-(Butan-2-yl)phenol	Manufacturing	Chemical Manufacturing	0.705	-0.539	-1.183	-0.581	1.358	TRUE
DTXSID2023430	78-11-5	Pentaerythritol tetranitrate	Manufacturing	Chemical Manufacturing	0.214	-1.87	-2.515	-1.854	-0.087	TRUE
DTXSID2023434	67-43-6	Pentetic acid	Manufacturing	Chemical Manufacturing	0.108	-0.286	-0.92	-0.304	1.603	TRUE
DTXSID2023434	67-43-6	Pentetic acid	Manufacturing	Miscellaneous Manufacturing	0.087	-0.497	-1.173	-0.47	1.369	TRUE
DTXSID2023723	77-86-1	Tromethamine	Manufacturing	Chemical Manufacturing	0.218	0.71	0.132	0.702	2.361	TRUE
DTXSID2023852	75-36-5	Acetyl chloride	Manufacturing	Chemical Manufacturing	0.91	1.737	1.052	1.753	3.561	TRUE
DTXSID2023937	507-20-0	t-Butylchloride	Manufacturing	Chemical Manufacturing	0.863	2.389	1.751	2.387	4.172	TRUE
DTXSID2024038	616-23-9	2,3-Dichloro-1-propanol	Manufacturing	Chemical Manufacturing	0.782	1.576	0.954	1.558	3.323	TRUE
DTXSID2024115	64-18-6	Formic acid	Manufacturing	Apparel Manufacturing	0.733	0.444	-0.185	0.419	2.271	FALSE
DTXSID2024115	64-18-6	Formic acid	Manufacturing	Beverage and Tobacco Product Manufacturing	0.714	-0.506	-1.197	-0.528	1.368	FALSE
DTXSID2024115	64-18-6	Formic acid	Manufacturing	Electrical Equipment, Appliance, and Component Manufacturing	0.679	0.533	-0.112	0.607	2.208	FALSE
DTXSID2024115	64-18-6	Formic acid	Manufacturing	Fabricated Metal Product Manufacturing	0.758	0.558	-0.131	0.522	2.498	FALSE
DTXSID2024115	64-18-6	Formic acid	Manufacturing	Paper Manufacturing	0.703	0.804	0.202	0.772	2.623	FALSE
DTXSID2024115	64-18-6	Formic acid	Manufacturing	Textile Mills	0.749	0.561	-0.068	0.585	2.347	FALSE
DTXSID2024115	64-18-6	Formic acid	Manufacturing	Wood Product Manufacturing	0.739	0.444	-0.204	0.454	2.307	FALSE
DTXSID2024115	64-18-6	Formic acid	Mining, Quarrying, and Oil and Gas Extraction	Support Activities for Mining	0.499	0.821	0.215	0.854	2.624	FALSE
DTXSID2024115	64-18-6	Formic acid	Utilities	Utilities	0.359	0.354	-0.314	0.382	2.227	FALSE
DTXSID2024618	3081-14-9	N,N'-Bis(1,4-dimethylpentyl)-4-phenylenediamine	Manufacturing	Chemical Manufacturing	0.233	-2.119	-2.805	-2.136	-0.237	TRUE
DTXSID2024666	110-63-4	1,4-Butanediol	Manufacturing	Chemical Manufacturing	0.505	1.136	0.577	1.141	2.854	TRUE
DTXSID2024666	110-63-4	1,4-Butanediol	Manufacturing	Miscellaneous Manufacturing	0.43	1.029	0.381	1.026	2.849	TRUE
DTXSID2024822	75-77-4	Chlorotrimethylsilane	Manufacturing	Chemical Manufacturing	0.758	2.72	2.077	2.71	4.62	TRUE
DTXSID2024822	75-77-4	Chlorotrimethylsilane	Manufacturing	Computer and Electronic Product Manufacturing	0.659	2.405	1.744	2.378	4.368	TRUE
DTXSID2024822	75-77-4	Chlorotrimethylsilane	Manufacturing	Transportation Equipment Manufacturing	0.7	2.432	1.79	2.453	4.341	TRUE
DTXSID2024953	102-81-8	2-N-Dibutylaminoethanol	Manufacturing	Chemical Manufacturing	0.749	0.136	-0.471	0.165	2.041	TRUE
DTXSID2024953	102-81-8	2-N-Dibutylaminoethanol	Manufacturing	Fabricated Metal Product Manufacturing	0.689	-0.185	-0.869	-0.203	1.62	TRUE
DTXSID2024955	110-05-4	Di-tert-butyl peroxide	Manufacturing	Beverage and Tobacco Product Manufacturing	0.787	-0.231	-0.955	-0.237	1.812	TRUE
DTXSID2024955	110-05-4	Di-tert-butyl peroxide	Manufacturing	Chemical Manufacturing	0.849	0.977	0.362	0.981	2.765	TRUE
DTXSID2024955	110-05-4	Di-tert-butyl peroxide	Manufacturing	Miscellaneous Manufacturing	0.793	0.825	0.219	0.819	2.523	TRUE
DTXSID2024955	110-05-4	Di-tert-butyl peroxide	Manufacturing	Plastics and Rubber Products Manufacturing	0.668	0.585	-0.08	0.578	2.56	TRUE
DTXSID2025050	111-40-0	Diethylenetriamine	Manufacturing	Petroleum and Coal Products Manufacturing	0.248	-0.435	-1.047	-0.436	1.409	FALSE
DTXSID2025050	111-40-0	Diethylenetriamine	Utilities	Utilities	0.087	-0.293	-0.97	-0.323	1.708	FALSE
DTXSID2025133	99-51-4	1,2-Dimethyl-4-nitrobenzene	Manufacturing	Chemical Manufacturing	0.603	-0.154	-0.771	-0.163	1.609	TRUE
DTXSID2025139	122-19-0	N,N-Dimethyl-N-benzyl-N-octadecylammonium chloride	Manufacturing	Chemical Manufacturing	0.424	-0.847	-1.461	-0.855	0.981	TRUE
DTXSID2025183	102-07-8	Diphenylurea	Manufacturing	Plastics and Rubber Products Manufacturing	0.205	-2.582	-3.27	-2.589	-0.657	TRUE
DTXSID2025185	142-84-7	Dipropylamine	Manufacturing	Chemical Manufacturing	0.761	0.572	-0.046	0.586	2.341	TRUE
DTXSID2025210	17418-58-5	C.I. Disperse Red 60	Manufacturing	Apparel Manufacturing	0.034	-3.31	-3.919	-3.273	-1.511	TRUE
DTXSID2025210	17418-58-5	C.I. Disperse Red 60	Manufacturing	Leather and Allied Product Manufacturing	0.087	-2.718	-3.351	-2.724	-0.851	TRUE
DTXSID2025210	17418-58-5	C.I. Disperse Red 60	Manufacturing	Textile Mills	0.047	-3.251	-3.885	-3.224	-1.364	TRUE
DTXSID2025395	999-97-3	Hexamethyldisilazane	Manufacturing	Chemical Manufacturing	0.643	1.518	0.896	1.527	3.312	TRUE
DTXSID2025395	999-97-3	Hexamethyldisilazane	Manufacturing	Computer and Electronic Product Manufacturing	0.511	1.27	0.718	1.279	3.076	TRUE
DTXSID2025395	999-97-3	Hexamethyldisilazane	Manufacturing	Electrical Equipment, Appliance, and Component Manufacturing	0.499	1.202	0.534	1.235	2.94	TRUE
DTXSID2025395	999-97-3	Hexamethyldisilazane	Manufacturing	Plastics and Rubber Products Manufacturing	0.413	1.068	0.44	1.053	2.954	TRUE
DTXSID2025395	999-97-3	Hexamethyldisilazane	Manufacturing	Printing and Related Support Activities	0.597	1.588	0.916	1.611	3.433	TRUE
DTXSID2025682	75-31-0	Isopropylamine	Manufacturing	Chemical Manufacturing	0.75	0.945	0.324	0.931	2.774	FALSE
DTXSID2025682	75-31-0	Isopropylamine	Manufacturing	Miscellaneous Manufacturing	0.711	0.763	0.141	0.734	2.771	FALSE
DTXSID2025684	812-00-0	Monomethyl dihydrogen phosphate	Manufacturing	Chemical Manufacturing	0.445	1.966	1.311	1.978	3.856	TRUE
DTXSID2025688	110-91-8	Morpholine	Manufacturing	Plastics and Rubber Products Manufacturing	0.372	0.75	0.105	0.733	2.549	FALSE
DTXSID2025688	110-91-8	Morpholine	Utilities	Utilities	0.164	0.645	0.002	0.612	2.568	FALSE
DTXSID2025842	3524-68-3	Pentaerythritol triacrylate	Manufacturing	Chemical Manufacturing	0.139	-1.549	-2.177	-1.564	0.335	TRUE
DTXSID2025842	3524-68-3	Pentaerythritol triacrylate	Manufacturing	Printing and Related Support Activities	0.103	-1.551	-2.157	-1.569	0.29	TRUE
DTXSID2025846	109-66-0	Pentane	Manufacturing	Chemical Manufacturing	0.675	2.412	1.801	2.412	4.276	FALSE
DTXSID2025892	90-30-2	N-Phenyl-1-naphthylamine	Manufacturing	Chemical Manufacturing	0.235	-1.714	-2.394	-1.712	0.198	TRUE
DTXSID2025892	90-30-2	N-Phenyl-1-naphthylamine	Manufacturing	Petroleum and Coal Products Manufacturing	0.14	-2.384	-3.03	-2.381	-0.607	TRUE
DTXSID2025921	12225-21-7	C.I. Pigment Yellow 100	Manufacturing	Beverage and Tobacco Product Manufacturing	0.226	-1.374	-2.086	-1.381	0.782	TRUE
DTXSID2025921	12225-21-7	C.I. Pigment Yellow 100	Manufacturing	Chemical Manufacturing	0.326	-0.057	-0.675	-0.026	1.821	TRUE
DTXSID2026107	17831-71-9	Tetraethylene glycol diacrylate	Manufacturing	Chemical Manufacturing	0.418	-0.899	-1.531	-0.892	0.859	FALSE
DTXSID2026107	17831-71-9	Tetraethylene glycol diacrylate	Manufacturing	Computer and Electronic Product Manufacturing	0.275	-1.266	-1.956	-1.294	0.597	FALSE
DTXSID2026107	17831-71-9	Tetraethylene glycol diacrylate	Manufacturing	Plastics and Rubber Products Manufacturing	0.215	-1.332	-1.952	-1.343	0.537	FALSE
DTXSID2026107	17831-71-9	Tetraethylene glycol diacrylate	Manufacturing	Printing and Related Support Activities	0.364	-0.925	-1.542	-0.941	0.883	FALSE
DTXSID2026238	75-50-3	Trimethylamine	Manufacturing	Beverage and Tobacco Product Manufacturing	0.501	0.442	-0.264	0.47	2.515	FALSE
DTXSID2026238	75-50-3	Trimethylamine	Manufacturing	Chemical Manufacturing	0.583	1.844	1.216	1.841	3.731	FALSE
DTXSID2026238	75-50-3	Trimethylamine	Manufacturing	Paper Manufacturing	0.533	1.696	1.072	1.653	3.473	FALSE
DTXSID2026238	75-50-3	Trimethylamine	Manufacturing	Petroleum and Coal Products Manufacturing	0.365	1.076	0.406	1.094	2.947	FALSE
DTXSID2026238	75-50-3	Trimethylamine	Manufacturing	Plastics and Rubber Products Manufacturing	0.351	1.374	0.775	1.402	3.158	FALSE
DTXSID2026363	68-04-2	Trisodium citrate	Manufacturing	Beverage and Tobacco Product Manufacturing	0.055	-2.766	-3.46	-2.757	-0.808	TRUE
DTXSID2026363	68-04-2	Trisodium citrate	Manufacturing	Chemical Manufacturing	0.074	-1.418	-2.029	-1.436	0.255	TRUE
DTXSID2026444	77-85-0	2-(Hydroxymethyl)-2-methyl-1,3-propanediol	Manufacturing	Chemical Manufacturing	0.412	1.44	0.821	1.417	3.191	TRUE
DTXSID2026444	77-85-0	2-(Hydroxymethyl)-2-methyl-1,3-propanediol	Manufacturing	Fabricated Metal Product Manufacturing	0.326	1.206	0.55	1.234	3.044	TRUE
DTXSID2026444	77-85-0	2-(Hydroxymethyl)-2-methyl-1,3-propanediol	Manufacturing	Paper Manufacturing	0.332	1.514	0.909	1.52	3.435	TRUE
DTXSID2026446	77-90-7	Acetyl tributyl citrate	Manufacturing	Chemical Manufacturing	0.24	-1.858	-2.496	-1.863	0.013	TRUE
DTXSID2026446	77-90-7	Acetyl tributyl citrate	Manufacturing	Plastics and Rubber Products Manufacturing	0.122	-2.283	-2.881	-2.265	-0.395	TRUE
DTXSID2026448	77-99-6	2-Ethyl-2-(hydroxymethyl)-1,3-propanediol	Manufacturing	Apparel Manufacturing	0.298	0.309	-0.394	0.28	2.08	TRUE
DTXSID2026448	77-99-6	2-Ethyl-2-(hydroxymethyl)-1,3-propanediol	Manufacturing	Chemical Manufacturing	0.331	0.613	0.004	0.585	2.458	TRUE
DTXSID2026448	77-99-6	2-Ethyl-2-(hydroxymethyl)-1,3-propanediol	Manufacturing	Furniture and Related Product Manufacturing	0.358	0.576	-0.064	0.584	2.469	TRUE
DTXSID2026448	77-99-6	2-Ethyl-2-(hydroxymethyl)-1,3-propanediol	Manufacturing	Leather and Allied Product Manufacturing	0.447	0.9	0.314	0.891	2.693	TRUE
DTXSID2026448	77-99-6	2-Ethyl-2-(hydroxymethyl)-1,3-propanediol	Manufacturing	Miscellaneous Manufacturing	0.289	0.477	-0.159	0.463	2.458	TRUE
DTXSID2026448	77-99-6	2-Ethyl-2-(hydroxymethyl)-1,3-propanediol	Manufacturing	Paper Manufacturing	0.268	0.63	-0.045	0.661	2.607	TRUE
DTXSID2026448	77-99-6	2-Ethyl-2-(hydroxymethyl)-1,3-propanediol	Manufacturing	Petroleum and Coal Products Manufacturing	0.192	-0.024	-0.655	-0.028	1.832	TRUE
DTXSID2026448	77-99-6	2-Ethyl-2-(hydroxymethyl)-1,3-propanediol	Manufacturing	Plastics and Rubber Products Manufacturing	0.154	0.224	-0.37	0.217	2.103	TRUE
DTXSID2026448	77-99-6	2-Ethyl-2-(hydroxymethyl)-1,3-propanediol	Manufacturing	Textile Mills	0.29	0.423	-0.181	0.422	2.258	TRUE
DTXSID2026494	80-10-4	Dichlorodiphenylsilane	Manufacturing	Chemical Manufacturing	0.656	-0.177	-0.852	-0.149	1.743	TRUE
DTXSID2026496	80-26-2	alpha-Terpinyl acetate	Manufacturing	Chemical Manufacturing	0.708	-0.067	-0.712	-0.079	1.77	TRUE
DTXSID2026523	87-90-1	Symclosene	Manufacturing	Chemical Manufacturing	0.358	-0.927	-1.57	-0.902	0.964	TRUE
DTXSID2026525	88-18-6	2-tert-Butylphenol	Manufacturing	Chemical Manufacturing	0.68	-0.866	-1.522	-0.856	1.02	TRUE
DTXSID2026527	88-51-7	4-Amino-6-chlorotoluene-3-sulphonic acid	Manufacturing	Chemical Manufacturing	0.108	-0.89	-1.513	-0.87	0.875	TRUE
DTXSID2026529	88-60-8	2-Tert-Butyl-5-methylphenol	Manufacturing	Chemical Manufacturing	0.677	-0.595	-1.212	-0.603	1.356	TRUE
DTXSID2026573	95-32-9	2-(Morpholin-4-yldithio)-1,3-benzothiazole	Manufacturing	Chemical Manufacturing	0.562	-0.916	-1.551	-0.917	0.83	TRUE
DTXSID2026573	95-32-9	2-(Morpholin-4-yldithio)-1,3-benzothiazole	Manufacturing	Plastics and Rubber Products Manufacturing	0.348	-1.414	-2.003	-1.407	0.375	TRUE
DTXSID2026600	96-49-1	1,3-Dioxolan-2-one	Manufacturing	Chemical Manufacturing	0.492	0.448	-0.176	0.431	2.364	TRUE
DTXSID2026600	96-49-1	1,3-Dioxolan-2-one	Manufacturing	Electrical Equipment, Appliance, and Component Manufacturing	0.343	0.127	-0.481	0.093	2.056	TRUE
DTXSID2026600	96-49-1	1,3-Dioxolan-2-one	Manufacturing	Petroleum and Coal Products Manufacturing	0.29	-0.244	-0.851	-0.21	1.687	TRUE
DTXSID2026602	96-76-4	2,4-Di-tert-butylphenol	Manufacturing	Chemical Manufacturing	0.702	-0.24	-0.922	-0.252	1.563	TRUE
DTXSID2026606	97-39-2	1,3-Di-o-tolylguanidine	Manufacturing	Plastics and Rubber Products Manufacturing	0.171	-2.27	-2.909	-2.25	-0.438	TRUE
DTXSID2026606	97-39-2	1,3-Di-o-tolylguanidine	Manufacturing	Transportation Equipment Manufacturing	0.324	-2.126	-2.726	-2.098	-0.41	TRUE
DTXSID2026608	97-65-4	Methylenebutanedioic acid	Manufacturing	Apparel Manufacturing	0.37	1.157	0.482	1.14	3.123	TRUE
DTXSID2026608	97-65-4	Methylenebutanedioic acid	Manufacturing	Chemical Manufacturing	0.456	1.423	0.719	1.436	3.316	TRUE
DTXSID2026608	97-65-4	Methylenebutanedioic acid	Manufacturing	Leather and Allied Product Manufacturing	0.538	1.761	1.099	1.74	3.619	TRUE
DTXSID2026608	97-65-4	Methylenebutanedioic acid	Manufacturing	Miscellaneous Manufacturing	0.395	1.298	0.672	1.3	3.152	TRUE
DTXSID2026608	97-65-4	Methylenebutanedioic acid	Manufacturing	Petroleum and Coal Products Manufacturing	0.254	0.756	0.037	0.795	2.662	TRUE
DTXSID2026608	97-65-4	Methylenebutanedioic acid	Manufacturing	Textile Mills	0.365	1.212	0.574	1.185	3.126	TRUE
DTXSID2026608	97-65-4	Methylenebutanedioic acid	Utilities	Utilities	0.101	0.903	0.227	0.905	2.755	TRUE
DTXSID2026652	100-18-5	1,4-Diisopropylbenzene	Manufacturing	Chemical Manufacturing	0.921	2.108	1.421	2.07	4.116	TRUE
DTXSID2026652	100-18-5	1,4-Diisopropylbenzene	Manufacturing	Petroleum and Coal Products Manufacturing	0.839	1.424	0.796	1.384	3.316	TRUE
DTXSID2026652	100-18-5	1,4-Diisopropylbenzene	Manufacturing	Plastics and Rubber Products Manufacturing	0.829	1.671	1.051	1.673	3.546	TRUE
DTXSID2026781	108-11-2	4-Methyl-2-pentanol	Manufacturing	Chemical Manufacturing	0.755	0.714	0.111	0.732	2.407	FALSE
DTXSID2026781	108-11-2	4-Methyl-2-pentanol	Manufacturing	Petroleum and Coal Products Manufacturing	0.603	0.067	-0.544	0.046	1.94	FALSE
DTXSID2026781	108-11-2	4-Methyl-2-pentanol	Mining, Quarrying, and Oil and Gas Extraction	Support Activities for Mining	0.432	0.795	0.161	0.793	2.585	FALSE
DTXSID2026783	108-19-0	Imidodicarbonic diamide	Manufacturing	Chemical Manufacturing	0.347	0.085	-0.502	0.08	1.88	TRUE
DTXSID2026789	108-32-7	Propylene carbonate	Manufacturing	Chemical Manufacturing	0.487	0.593	-0.024	0.583	2.421	TRUE
DTXSID2026789	108-32-7	Propylene carbonate	Manufacturing	Fabricated Metal Product Manufacturing	0.412	0.296	-0.339	0.296	2.086	TRUE
DTXSID2026789	108-32-7	Propylene carbonate	Manufacturing	Miscellaneous Manufacturing	0.415	0.4	-0.248	0.399	2.115	TRUE
DTXSID2026789	108-32-7	Propylene carbonate	Manufacturing	Petroleum and Coal Products Manufacturing	0.3	-0.153	-0.76	-0.13	1.732	TRUE
DTXSID2026789	108-32-7	Propylene carbonate	Manufacturing	Plastics and Rubber Products Manufacturing	0.281	0.177	-0.453	0.159	1.996	TRUE
DTXSID2026789	108-32-7	Propylene carbonate	Manufacturing	Transportation Equipment Manufacturing	0.403	0.349	-0.322	0.36	2.205	TRUE
DTXSID2026864	111-11-5	Methyl octanoate	Manufacturing	Chemical Manufacturing	0.793	0.705	0.092	0.696	2.487	TRUE
DTXSID2026941	115-27-5	Chlorendic anhydride	Manufacturing	Chemical Manufacturing	0.664	-1.155	-1.812	-1.131	0.763	TRUE
DTXSID2026943	115-77-5	Pentaerythritol	Manufacturing	Chemical Manufacturing	0.272	1	0.34	1.02	2.866	TRUE
DTXSID2026943	115-77-5	Pentaerythritol	Manufacturing	Electrical Equipment, Appliance, and Component Manufacturing	0.18	0.734	0.092	0.7	2.688	TRUE
DTXSID2026943	115-77-5	Pentaerythritol	Manufacturing	Petroleum and Coal Products Manufacturing	0.164	0.298	-0.372	0.302	2.271	TRUE
DTXSID2026943	115-77-5	Pentaerythritol	Manufacturing	Plastics and Rubber Products Manufacturing	0.135	0.541	-0.101	0.537	2.298	TRUE
DTXSID2026943	115-77-5	Pentaerythritol	Manufacturing	Printing and Related Support Activities	0.257	1.053	0.407	1.065	2.936	TRUE
DTXSID2026949	116-15-4	1,1,2,3,3,3-Hexafluoro-1-propene	Manufacturing	Chemical Manufacturing	0.779	1.391	0.703	1.363	3.187	TRUE
DTXSID2026997	123-11-5	4-Methoxybenzaldehyde	Manufacturing	Chemical Manufacturing	0.61	0.102	-0.494	0.139	1.938	TRUE
DTXSID2026997	123-11-5	4-Methoxybenzaldehyde	Manufacturing	Miscellaneous Manufacturing	0.533	-0.033	-0.636	0.021	1.781	TRUE
DTXSID2027044	127-09-3	Sodium acetate	Manufacturing	Apparel Manufacturing	0.842	0.61	-0.053	0.622	2.454	TRUE
DTXSID2027044	127-09-3	Sodium acetate	Manufacturing	Beverage and Tobacco Product Manufacturing	0.816	-0.356	-1.013	-0.344	1.638	TRUE
DTXSID2027044	127-09-3	Sodium acetate	Manufacturing	Chemical Manufacturing	0.864	0.976	0.344	0.988	2.809	TRUE
DTXSID2027044	127-09-3	Sodium acetate	Manufacturing	Leather and Allied Product Manufacturing	0.919	1.243	0.603	1.248	3.016	TRUE
DTXSID2027044	127-09-3	Sodium acetate	Manufacturing	Machinery Manufacturing	0.798	0.715	0.03	0.669	2.642	TRUE
DTXSID2027044	127-09-3	Sodium acetate	Manufacturing	Paper Manufacturing	0.835	0.956	0.343	0.967	2.776	TRUE
DTXSID2027044	127-09-3	Sodium acetate	Manufacturing	Petroleum and Coal Products Manufacturing	0.746	0.231	-0.387	0.247	2.192	TRUE
DTXSID2027044	127-09-3	Sodium acetate	Manufacturing	Textile Mills	0.829	0.733	0.113	0.754	2.439	TRUE
DTXSID2027044	127-09-3	Sodium acetate	Mining, Quarrying, and Oil and Gas Extraction	Support Activities for Mining	0.604	1.095	0.466	1.089	2.984	TRUE
DTXSID2027044	127-09-3	Sodium acetate	Utilities	Utilities	0.487	0.348	-0.359	0.352	2.27	TRUE
DTXSID2027048	127-68-4	Sodium 3-nitrobenzenesulfonate	Manufacturing	Apparel Manufacturing	0.051	-2.196	-2.839	-2.2	-0.356	TRUE
DTXSID2027048	127-68-4	Sodium 3-nitrobenzenesulfonate	Manufacturing	Chemical Manufacturing	0.065	-1.809	-2.471	-1.858	0.295	TRUE
DTXSID2027048	127-68-4	Sodium 3-nitrobenzenesulfonate	Manufacturing	Electrical Equipment, Appliance, and Component Manufacturing	0.035	-2.162	-2.823	-2.17	-0.285	TRUE
DTXSID2027048	127-68-4	Sodium 3-nitrobenzenesulfonate	Manufacturing	Fabricated Metal Product Manufacturing	0.054	-2.138	-2.805	-2.101	-0.29	TRUE
DTXSID2027048	127-68-4	Sodium 3-nitrobenzenesulfonate	Manufacturing	Leather and Allied Product Manufacturing	0.088	-1.58	-2.232	-1.567	0.276	TRUE
DTXSID2027048	127-68-4	Sodium 3-nitrobenzenesulfonate	Manufacturing	Primary Metal Manufacturing	0.044	-2.304	-2.993	-2.297	-0.589	TRUE
DTXSID2027048	127-68-4	Sodium 3-nitrobenzenesulfonate	Manufacturing	Textile Mills	0.045	-2.093	-2.738	-2.137	-0.122	TRUE
DTXSID2027090	141-53-7	Sodium formate	Manufacturing	Apparel Manufacturing	0.745	0.518	-0.096	0.573	2.269	TRUE
DTXSID2027090	141-53-7	Sodium formate	Manufacturing	Chemical Manufacturing	0.797	0.796	0.149	0.779	2.638	TRUE
DTXSID2027090	141-53-7	Sodium formate	Manufacturing	Leather and Allied Product Manufacturing	0.844	1.072	0.461	1.123	2.825	TRUE
DTXSID2027090	141-53-7	Sodium formate	Manufacturing	Paper Manufacturing	0.731	0.775	0.172	0.756	2.653	TRUE
DTXSID2027090	141-53-7	Sodium formate	Manufacturing	Petroleum and Coal Products Manufacturing	0.639	0.19	-0.469	0.194	1.989	TRUE
DTXSID2027090	141-53-7	Sodium formate	Manufacturing	Plastics and Rubber Products Manufacturing	0.606	0.368	-0.251	0.349	2.236	TRUE
DTXSID2027090	141-53-7	Sodium formate	Manufacturing	Printing and Related Support Activities	0.765	0.844	0.193	0.85	2.781	TRUE
DTXSID2027090	141-53-7	Sodium formate	Manufacturing	Textile Mills	0.738	0.531	-0.086	0.486	2.5	TRUE
DTXSID2027090	141-53-7	Sodium formate	Manufacturing	Wood Product Manufacturing	0.727	0.494	-0.158	0.44	2.335	TRUE
DTXSID2027092	141-97-9	Ethyl acetoacetate	Manufacturing	Beverage and Tobacco Product Manufacturing	0.525	-0.553	-1.234	-0.545	1.295	TRUE
DTXSID2027092	141-97-9	Ethyl acetoacetate	Manufacturing	Chemical Manufacturing	0.653	0.872	0.249	0.843	2.706	TRUE
DTXSID2027094	142-16-5	Bis(2-ethylhexyl) maleate	Manufacturing	Apparel Manufacturing	0.515	-0.186	-0.837	-0.198	1.686	TRUE
DTXSID2027094	142-16-5	Bis(2-ethylhexyl) maleate	Manufacturing	Chemical Manufacturing	0.603	0.166	-0.482	0.209	2.201	TRUE
DTXSID2027094	142-16-5	Bis(2-ethylhexyl) maleate	Manufacturing	Leather and Allied Product Manufacturing	0.667	0.484	-0.157	0.497	2.339	TRUE
DTXSID2027094	142-16-5	Bis(2-ethylhexyl) maleate	Manufacturing	Petroleum and Coal Products Manufacturing	0.387	-0.581	-1.256	-0.589	1.414	TRUE
DTXSID2027094	142-16-5	Bis(2-ethylhexyl) maleate	Manufacturing	Textile Mills	0.538	-0.11	-0.795	-0.065	1.861	TRUE
DTXSID2027094	142-16-5	Bis(2-ethylhexyl) maleate	Mining, Quarrying, and Oil and Gas Extraction	Support Activities for Mining	0.285	0.238	-0.435	0.224	2.275	TRUE
DTXSID2027098	142-73-4	Iminodiacetic acid	Manufacturing	Electrical Equipment, Appliance, and Component Manufacturing	0.049	-1.27	-1.886	-1.232	0.492	TRUE
DTXSID2027179	537-00-8	Cerium triacetate	Manufacturing	Chemical Manufacturing	0.865	0.933	0.32	0.916	2.788	TRUE
DTXSID2027179	537-00-8	Cerium triacetate	Manufacturing	Transportation Equipment Manufacturing	0.852	0.693	0.021	0.694	2.581	TRUE
DTXSID2027202	555-31-7	2-Propanol, aluminum salt	Manufacturing	Chemical Manufacturing	0.773	1.299	0.662	1.295	3.117	TRUE
DTXSID2027208	557-04-0	Magnesium stearate	Manufacturing	Apparel Manufacturing	0.089	-1.796	-2.471	-1.795	0.157	TRUE
DTXSID2027208	557-04-0	Magnesium stearate	Manufacturing	Beverage and Tobacco Product Manufacturing	0.081	-2.785	-3.467	-2.753	-0.767	TRUE
DTXSID2027208	557-04-0	Magnesium stearate	Manufacturing	Chemical Manufacturing	0.109	-1.475	-2.152	-1.457	0.57	TRUE
DTXSID2027208	557-04-0	Magnesium stearate	Manufacturing	Leather and Allied Product Manufacturing	0.187	-1.228	-1.863	-1.219	0.709	TRUE
DTXSID2027208	557-04-0	Magnesium stearate	Manufacturing	Miscellaneous Manufacturing	0.107	-1.65	-2.281	-1.623	0.315	TRUE
DTXSID2027208	557-04-0	Magnesium stearate	Manufacturing	Petroleum and Coal Products Manufacturing	0.052	-2.115	-2.793	-2.109	-0.11	TRUE
DTXSID2027208	557-04-0	Magnesium stearate	Manufacturing	Plastics and Rubber Products Manufacturing	0.055	-1.897	-2.564	-1.875	0.18	TRUE
DTXSID2027208	557-04-0	Magnesium stearate	Manufacturing	Textile Mills	0.091	-1.681	-2.314	-1.675	0.167	TRUE
DTXSID2027208	557-04-0	Magnesium stearate	Transportation and Warehousing	Support Activities for Transportation	0.052	-1.838	-2.528	-1.845	0.047	TRUE
DTXSID2027254	624-41-9	2-Methylbutyl acetate	Manufacturing	Chemical Manufacturing	0.815	1.125	0.486	1.087	2.896	FALSE
DTXSID2027333	919-30-2	3-Aminopropyltriethoxysilane	Manufacturing	Chemical Manufacturing	0.742	-0.052	-0.667	-0.051	1.669	TRUE
DTXSID2027333	919-30-2	3-Aminopropyltriethoxysilane	Manufacturing	Computer and Electronic Product Manufacturing	0.58	-0.341	-0.962	-0.359	1.424	TRUE
DTXSID2027333	919-30-2	3-Aminopropyltriethoxysilane	Manufacturing	Petroleum and Coal Products Manufacturing	0.54	-0.73	-1.396	-0.761	1.162	TRUE
DTXSID2027333	919-30-2	3-Aminopropyltriethoxysilane	Manufacturing	Plastics and Rubber Products Manufacturing	0.492	-0.523	-1.126	-0.529	1.263	TRUE
DTXSID2027335	923-02-4	2-Propenamide, N-(hydroxymethyl)-2-methyl-	Manufacturing	Chemical Manufacturing	0.368	1.101	0.412	1.087	2.972	TRUE
DTXSID2027339	927-07-1	Propaneperoxoic acid, 2,2-dimethyl-, 1,1-dimethylethyl ester	Manufacturing	Chemical Manufacturing	0.79	0.757	0.102	0.773	2.644	TRUE
DTXSID2027339	927-07-1	Propaneperoxoic acid, 2,2-dimethyl-, 1,1-dimethylethyl ester	Manufacturing	Miscellaneous Manufacturing	0.746	0.562	-0.064	0.571	2.543	TRUE
DTXSID2027339	927-07-1	Propaneperoxoic acid, 2,2-dimethyl-, 1,1-dimethylethyl ester	Manufacturing	Plastics and Rubber Products Manufacturing	0.609	0.297	-0.376	0.33	2.037	TRUE
DTXSID2027412	1559-34-8	3,6,9,12-Tetraoxahexadecan-1-ol	Manufacturing	Chemical Manufacturing	0.392	-0.66	-1.286	-0.619	1.246	TRUE
DTXSID2027412	1559-34-8	3,6,9,12-Tetraoxahexadecan-1-ol	Manufacturing	Petroleum and Coal Products Manufacturing	0.203	-1.421	-2.049	-1.421	0.418	TRUE
DTXSID2027412	1559-34-8	3,6,9,12-Tetraoxahexadecan-1-ol	Manufacturing	Transportation Equipment Manufacturing	0.319	-0.958	-1.59	-0.953	0.726	TRUE
DTXSID2027412	1559-34-8	3,6,9,12-Tetraoxahexadecan-1-ol	Mining, Quarrying, and Oil and Gas Extraction	Support Activities for Mining	0.141	-0.583	-1.237	-0.592	1.228	TRUE
DTXSID2027460	2215-35-2	Zinc, bis[O,O-bis(1,3-dimethylbutyl) phosphorodithioato-.kappa.S,.kappa.S']-, (T-4)-	Manufacturing	Chemical Manufacturing	0.541	-0.61	-1.245	-0.603	1.288	TRUE
DTXSID2027460	2215-35-2	Zinc, bis[O,O-bis(1,3-dimethylbutyl) phosphorodithioato-.kappa.S,.kappa.S']-, (T-4)-	Manufacturing	Petroleum and Coal Products Manufacturing	0.344	-1.357	-2.053	-1.338	0.483	TRUE
DTXSID2027462	2235-54-3	Ammonium dodecyl sulfate	Manufacturing	Apparel Manufacturing	0.525	-0.782	-1.396	-0.794	1.086	TRUE
DTXSID2027462	2235-54-3	Ammonium dodecyl sulfate	Manufacturing	Chemical Manufacturing	0.613	-0.435	-1.043	-0.448	1.404	TRUE
DTXSID2027462	2235-54-3	Ammonium dodecyl sulfate	Manufacturing	Leather and Allied Product Manufacturing	0.695	-0.178	-0.823	-0.151	1.565	TRUE
DTXSID2027462	2235-54-3	Ammonium dodecyl sulfate	Manufacturing	Textile Mills	0.52	-0.743	-1.377	-0.781	1.187	TRUE
DTXSID2027464	2372-45-4	Sodium n-butylate	Manufacturing	Chemical Manufacturing	0.771	1.385	0.753	1.352	3.117	TRUE
DTXSID2027466	2386-87-0	ECC	Manufacturing	Chemical Manufacturing	0.421	-1.378	-1.999	-1.41	0.431	TRUE
DTXSID2027466	2386-87-0	ECC	Manufacturing	Miscellaneous Manufacturing	0.321	-1.545	-2.185	-1.547	0.248	TRUE
DTXSID2027543	3710-84-7	N,N-Diethylhydroxylamine	Manufacturing	Chemical Manufacturing	0.571	1.34	0.73	1.349	3.063	TRUE
DTXSID2027543	3710-84-7	N,N-Diethylhydroxylamine	Manufacturing	Computer and Electronic Product Manufacturing	0.427	1.032	0.37	1.004	2.948	TRUE
DTXSID2027543	3710-84-7	N,N-Diethylhydroxylamine	Manufacturing	Paper Manufacturing	0.491	1.258	0.626	1.287	3.024	TRUE
DTXSID2027543	3710-84-7	N,N-Diethylhydroxylamine	Retail Trade	Motor Vehicle and Parts Dealers	0.549	1.155	0.518	1.105	3.011	TRUE
DTXSID2027543	3710-84-7	N,N-Diethylhydroxylamine	Utilities	Utilities	0.168	0.724	0.087	0.704	2.502	TRUE
DTXSID2027547	3757-76-4	Sodium 2,4-dichlorophenolate	Manufacturing	Chemical Manufacturing	0.68	-0.198	-0.845	-0.172	1.59	TRUE
DTXSID2027591	5165-97-9	2-Acrylamido-2-methylpropanesulphonate sodium salt	Manufacturing	Chemical Manufacturing	0.693	1.037	0.411	0.974	2.881	TRUE
DTXSID2027595	5324-84-5	Sodium 1-octanesulfonate	Manufacturing	Chemical Manufacturing	0.565	-0.631	-1.276	-0.655	1.15	TRUE
DTXSID2027599	5421-46-5	Ammonium thioglycolate	Manufacturing	Chemical Manufacturing	0.763	0.763	0.171	0.762	2.664	TRUE
DTXSID2027628	6471-78-9	Benzenesulfonic acid, 4-amino-5-methoxy-2-methyl-	Manufacturing	Beverage and Tobacco Product Manufacturing	0.221	-1.116	-1.791	-1.091	0.881	TRUE
DTXSID2027628	6471-78-9	Benzenesulfonic acid, 4-amino-5-methoxy-2-methyl-	Manufacturing	Chemical Manufacturing	0.279	0.265	-0.357	0.249	2.067	TRUE
DTXSID2027757	13863-31-5	Disodium 4,4'-bis-(2-sulfostyryl)biphenyl	Manufacturing	Apparel Manufacturing	0.279	-0.662	-1.342	-0.666	1.28	TRUE
DTXSID2027757	13863-31-5	Disodium 4,4'-bis-(2-sulfostyryl)biphenyl	Manufacturing	Chemical Manufacturing	0.344	-0.324	-0.998	-0.289	1.669	TRUE
DTXSID2027757	13863-31-5	Disodium 4,4'-bis-(2-sulfostyryl)biphenyl	Manufacturing	Leather and Allied Product Manufacturing	0.437	-0.065	-0.678	-0.049	1.733	TRUE
DTXSID2027757	13863-31-5	Disodium 4,4'-bis-(2-sulfostyryl)biphenyl	Manufacturing	Textile Mills	0.313	-0.628	-1.269	-0.641	1.382	TRUE
DTXSID2027759	13893-53-3	2-Amino-2,3-dimethylbutanenitrile	Manufacturing	Chemical Manufacturing	0.59	0.697	0.048	0.704	2.475	TRUE
DTXSID2027832	24468-13-1	2-Ethylhexyl chloroformate	Manufacturing	Chemical Manufacturing	0.822	0.665	0.051	0.629	2.451	TRUE
DTXSID2027832	24468-13-1	2-Ethylhexyl chloroformate	Manufacturing	Miscellaneous Manufacturing	0.788	0.445	-0.146	0.415	2.231	TRUE
DTXSID2027834	24615-84-7	2-Carboxyethyl acrylate	Manufacturing	Chemical Manufacturing	0.5	0.799	0.178	0.794	2.652	TRUE
DTXSID2027836	24794-58-9	Formic acid, compd. with 2,2',2''-nitrilotris[ethanol] (1:1)	Manufacturing	Miscellaneous Manufacturing	0.137	0.628	-0.03	0.574	2.521	TRUE
DTXSID2027836	24794-58-9	Formic acid, compd. with 2,2',2''-nitrilotris[ethanol] (1:1)	Manufacturing	Wood Product Manufacturing	0.131	0.461	-0.181	0.425	2.407	TRUE
DTXSID2027882	25646-71-3	Methanesulfonamide, N-[2-[(4-amino-3-methylphenyl)ethylamino]ethyl]-, sulfate (2:3)	Manufacturing	Chemical Manufacturing	0.351	-1.003	-1.628	-0.982	0.774	TRUE
DTXSID2027884	25899-50-7	(2Z)-2-Pentenenitrile	Manufacturing	Chemical Manufacturing	0.673	2.049	1.459	2.015	3.88	TRUE
DTXSID2027886	25973-55-1	2-(2-Hydroxy-3,5-di-tert-pentylphenyl)benzotriazole	Manufacturing	Chemical Manufacturing	0.382	-0.941	-1.579	-0.9	0.839	TRUE
DTXSID2027886	25973-55-1	2-(2-Hydroxy-3,5-di-tert-pentylphenyl)benzotriazole	Manufacturing	Plastics and Rubber Products Manufacturing	0.206	-1.415	-2.055	-1.427	0.474	TRUE
DTXSID2027886	25973-55-1	2-(2-Hydroxy-3,5-di-tert-pentylphenyl)benzotriazole	Manufacturing	Transportation Equipment Manufacturing	0.311	-1.18	-1.83	-1.19	0.595	TRUE
DTXSID2028016	44992-01-0	2-(Dimethylamino)ethyl acrylate methochloride	Manufacturing	Chemical Manufacturing	0.743	1.981	1.345	2.024	3.896	TRUE
DTXSID2028016	44992-01-0	2-(Dimethylamino)ethyl acrylate methochloride	Utilities	Utilities	0.327	1.476	0.833	1.454	3.403	TRUE
DTXSID2028985	70321-86-7	2-(2H-Benzotriazol-2-yl)-4,6-bis(1-methyl-1-phenylethyl)phenol	Manufacturing	Chemical Manufacturing	0.339	0.584	-0.08	0.613	2.494	TRUE
DTXSID2028985	70321-86-7	2-(2H-Benzotriazol-2-yl)-4,6-bis(1-methyl-1-phenylethyl)phenol	Manufacturing	Miscellaneous Manufacturing	0.274	0.443	-0.192	0.422	2.268	TRUE
DTXSID2028985	70321-86-7	2-(2H-Benzotriazol-2-yl)-4,6-bis(1-methyl-1-phenylethyl)phenol	Manufacturing	Plastics and Rubber Products Manufacturing	0.177	0.217	-0.45	0.203	2.209	TRUE
DTXSID2028985	70321-86-7	2-(2H-Benzotriazol-2-yl)-4,6-bis(1-methyl-1-phenylethyl)phenol	Manufacturing	Transportation Equipment Manufacturing	0.285	0.367	-0.288	0.367	2.206	TRUE
DTXSID2029169	141-24-2	Methyl ricinoleate	Manufacturing	Chemical Manufacturing	0.346	-1.696	-2.347	-1.666	0.259	TRUE
DTXSID2029169	141-24-2	Methyl ricinoleate	Manufacturing	Petroleum and Coal Products Manufacturing	0.219	-2.357	-2.991	-2.343	-0.43	TRUE
DTXSID2029240	2768-02-07	Vinyltrimethoxysilane	Manufacturing	Chemical Manufacturing	0.754	1.217	0.575	1.244	3.125	TRUE
DTXSID2029240	2768-02-07	Vinyltrimethoxysilane	Manufacturing	Plastics and Rubber Products Manufacturing	0.532	0.839	0.237	0.853	2.572	TRUE
DTXSID2029240	2768-02-07	Vinyltrimethoxysilane	Manufacturing	Transportation Equipment Manufacturing	0.691	1.068	0.439	1.04	3.013	TRUE
DTXSID2029240	2768-02-07	Vinyltrimethoxysilane	Wholesale Trade	Merchant Wholesalers, Nondurable Goods	0.557	0.89	0.243	0.882	2.845	TRUE
DTXSID2029242	2781-11-05	Diethyl (N,N-bis(2-hydroxyethyl)amino)methanephosphonate	Manufacturing	Furniture and Related Product Manufacturing	0.261	-0.152	-0.773	-0.138	1.693	TRUE
DTXSID2029242	2781-11-05	Diethyl (N,N-bis(2-hydroxyethyl)amino)methanephosphonate	Manufacturing	Petroleum and Coal Products Manufacturing	0.1	-0.732	-1.367	-0.741	1.125	TRUE
DTXSID2029246	2943-75-1	Triethoxyoctylsilane	Manufacturing	Chemical Manufacturing	0.64	0.006	-0.651	-0.004	1.801	TRUE
DTXSID2029246	2943-75-1	Triethoxyoctylsilane	Manufacturing	Electrical Equipment, Appliance, and Component Manufacturing	0.508	-0.274	-0.929	-0.244	1.566	TRUE
DTXSID2029246	2943-75-1	Triethoxyoctylsilane	Manufacturing	Miscellaneous Manufacturing	0.601	-0.145	-0.796	-0.157	1.691	TRUE
DTXSID2029248	3001-61-4	2-Imidazolidinone, 4,5-dihydroxy-1,3-bis(methoxymethyl)-	Manufacturing	Apparel Manufacturing	0.264	-0.031	-0.652	-0.032	1.844	TRUE
DTXSID2029248	3001-61-4	2-Imidazolidinone, 4,5-dihydroxy-1,3-bis(methoxymethyl)-	Manufacturing	Leather and Allied Product Manufacturing	0.416	0.583	0.002	0.608	2.427	TRUE
DTXSID2029248	3001-61-4	2-Imidazolidinone, 4,5-dihydroxy-1,3-bis(methoxymethyl)-	Manufacturing	Textile Mills	0.277	-0.013	-0.648	0.015	1.81	TRUE
DTXSID2029290	7785-26-4	(-)-alpha-Pinene	Manufacturing	Chemical Manufacturing	0.822	1.154	0.504	1.104	3.06	TRUE
DTXSID2029323	23251-72-1	Bis(2-hydroxyethyl)ammonium acetate	Manufacturing	Nonmetallic Mineral Product Manufacturing	0.175	0.397	-0.231	0.354	2.286	TRUE
DTXSID2029325	24851-98-7	Methyl dihydrojasmonate	Manufacturing	Chemical Manufacturing	0.554	-0.81	-1.473	-0.823	1.024	TRUE
DTXSID2029587	145556-04-3	3-Pentanone, 1,2,4-trichloro-2-methyl-	Manufacturing	Chemical Manufacturing	0.728	0.371	-0.271	0.345	2.206	TRUE
DTXSID2029616	288-32-4	Imidazole	Manufacturing	Chemical Manufacturing	0.612	2.371	1.722	2.355	4.3	TRUE
DTXSID2029616	288-32-4	Imidazole	Manufacturing	Primary Metal Manufacturing	0.546	1.893	1.219	1.936	3.71	TRUE
DTXSID2029660	3332-27-2	1-Tetradecanamine, N,N-dimethyl-, N-oxide	Manufacturing	Chemical Manufacturing	0.959	1.558	0.916	1.557	3.395	TRUE
DTXSID2029666	4485-12-05	Lithium octadecanoate	Manufacturing	Chemical Manufacturing	0.106	-1.494	-2.218	-1.471	0.509	TRUE
DTXSID2029666	4485-12-05	Lithium octadecanoate	Manufacturing	Electrical Equipment, Appliance, and Component Manufacturing	0.065	-1.793	-2.437	-1.782	0.13	TRUE
DTXSID2029666	4485-12-05	Lithium octadecanoate	Manufacturing	Fabricated Metal Product Manufacturing	0.084	-1.791	-2.489	-1.731	0.075	TRUE
DTXSID2029666	4485-12-05	Lithium octadecanoate	Manufacturing	Furniture and Related Product Manufacturing	0.131	-1.592	-2.305	-1.589	0.401	TRUE
DTXSID2029666	4485-12-05	Lithium octadecanoate	Manufacturing	Miscellaneous Manufacturing	0.101	-1.65	-2.307	-1.685	0.337	TRUE
DTXSID2029666	4485-12-05	Lithium octadecanoate	Manufacturing	Petroleum and Coal Products Manufacturing	0.068	-2.229	-2.898	-2.229	-0.215	TRUE
DTXSID2029666	4485-12-05	Lithium octadecanoate	Manufacturing	Transportation Equipment Manufacturing	0.106	-1.74	-2.43	-1.753	0.377	TRUE
DTXSID2033447	996-35-0	N,N-Dimethylisopropylamine	Manufacturing	Chemical Manufacturing	0.712	1.117	0.468	1.102	2.952	TRUE
DTXSID2033447	996-35-0	N,N-Dimethylisopropylamine	Manufacturing	Fabricated Metal Product Manufacturing	0.682	0.902	0.271	0.912	2.711	TRUE
DTXSID2033447	996-35-0	N,N-Dimethylisopropylamine	Manufacturing	Primary Metal Manufacturing	0.66	0.711	0.081	0.727	2.536	TRUE
DTXSID2034259	2682-20-4	2-Methyl-3(2H)-isothiazolone	Manufacturing	Apparel Manufacturing	0.364	0.085	-0.55	0.116	1.915	FALSE
DTXSID2034259	2682-20-4	2-Methyl-3(2H)-isothiazolone	Manufacturing	Chemical Manufacturing	0.476	0.459	-0.172	0.417	2.329	FALSE
DTXSID2034259	2682-20-4	2-Methyl-3(2H)-isothiazolone	Manufacturing	Leather and Allied Product Manufacturing	0.583	0.69	0.049	0.676	2.476	FALSE
DTXSID2034259	2682-20-4	2-Methyl-3(2H)-isothiazolone	Manufacturing	Nonmetallic Mineral Product Manufacturing	0.344	0.24	-0.421	0.222	2.023	FALSE
DTXSID2034259	2682-20-4	2-Methyl-3(2H)-isothiazolone	Manufacturing	Paper Manufacturing	0.391	0.45	-0.169	0.46	2.144	FALSE
DTXSID2034259	2682-20-4	2-Methyl-3(2H)-isothiazolone	Manufacturing	Textile Mills	0.378	0.204	-0.437	0.195	2.036	FALSE
DTXSID2036112	95-38-5	2-(8-Heptadecenyl)-2-imidazoline-1-ethanol	Manufacturing	Chemical Manufacturing	0.598	-0.061	-0.731	-0.038	1.687	TRUE
DTXSID2036112	95-38-5	2-(8-Heptadecenyl)-2-imidazoline-1-ethanol	Manufacturing	Fabricated Metal Product Manufacturing	0.548	-0.318	-0.978	-0.31	1.622	TRUE
DTXSID2036112	95-38-5	2-(8-Heptadecenyl)-2-imidazoline-1-ethanol	Manufacturing	Petroleum and Coal Products Manufacturing	0.432	-0.739	-1.383	-0.731	1.307	TRUE
DTXSID2036245	584-08-7	Potassium carbonate	Manufacturing	Apparel Manufacturing	0.473	0.124	-0.546	0.137	2.069	TRUE
DTXSID2036245	584-08-7	Potassium carbonate	Manufacturing	Beverage and Tobacco Product Manufacturing	0.425	-0.879	-1.537	-0.882	1.099	TRUE
DTXSID2036245	584-08-7	Potassium carbonate	Manufacturing	Chemical Manufacturing	0.547	0.503	-0.143	0.507	2.282	TRUE
DTXSID2036245	584-08-7	Potassium carbonate	Manufacturing	Electrical Equipment, Appliance, and Component Manufacturing	0.399	0.123	-0.544	0.16	2.033	TRUE
DTXSID2036245	584-08-7	Potassium carbonate	Manufacturing	Leather and Allied Product Manufacturing	0.628	0.77	0.117	0.768	2.661	TRUE
DTXSID2036245	584-08-7	Potassium carbonate	Manufacturing	Machinery Manufacturing	0.403	0.233	-0.406	0.245	2.076	TRUE
DTXSID2036245	584-08-7	Potassium carbonate	Manufacturing	Miscellaneous Manufacturing	0.452	0.275	-0.362	0.274	2.149	TRUE
DTXSID2036245	584-08-7	Potassium carbonate	Manufacturing	Nonmetallic Mineral Product Manufacturing	0.454	0.244	-0.394	0.218	2.199	TRUE
DTXSID2036245	584-08-7	Potassium carbonate	Manufacturing	Plastics and Rubber Products Manufacturing	0.343	-0.019	-0.636	-0.014	1.913	TRUE
DTXSID2036245	584-08-7	Potassium carbonate	Manufacturing	Primary Metal Manufacturing	0.442	0.041	-0.637	-0.001	2.074	TRUE
DTXSID2036245	584-08-7	Potassium carbonate	Manufacturing	Textile Mills	0.477	0.2	-0.432	0.225	2.018	TRUE
DTXSID2036245	584-08-7	Potassium carbonate	Mining, Quarrying, and Oil and Gas Extraction	Support Activities for Mining	0.206	0.533	-0.147	0.532	2.424	TRUE
DTXSID2036293	6358-30-1	8,18-Dichloro-5,15-diethyl-5,15-dihydrodiindolo[3,2-b:3â€²,2â€²-m]triphenodioxazine	Manufacturing	Chemical Manufacturing	0.04	-1.263	-1.95	-1.257	0.614	TRUE
DTXSID2036293	6358-30-1	8,18-Dichloro-5,15-diethyl-5,15-dihydrodiindolo[3,2-b:3â€²,2â€²-m]triphenodioxazine	Manufacturing	Paper Manufacturing	0.037	-1.322	-1.983	-1.336	0.637	TRUE
DTXSID2036293	6358-30-1	8,18-Dichloro-5,15-diethyl-5,15-dihydrodiindolo[3,2-b:3â€²,2â€²-m]triphenodioxazine	Manufacturing	Printing and Related Support Activities	0.05	-1.255	-1.95	-1.296	0.771	TRUE
DTXSID2036293	6358-30-1	8,18-Dichloro-5,15-diethyl-5,15-dihydrodiindolo[3,2-b:3â€²,2â€²-m]triphenodioxazine	Manufacturing	Transportation Equipment Manufacturing	0.05	-1.509	-2.145	-1.485	0.303	TRUE
DTXSID2036299	7378-99-6	N,N-Dimethyloctylamine	Manufacturing	Chemical Manufacturing	0.866	1.326	0.7	1.317	3.176	TRUE
DTXSID2036409	62-33-9	Calcium disodium ethylenediaminetetraacetate	Manufacturing	Beverage and Tobacco Product Manufacturing	0.062	-1.626	-2.331	-1.62	0.424	TRUE
DTXSID2036409	62-33-9	Calcium disodium ethylenediaminetetraacetate	Manufacturing	Chemical Manufacturing	0.066	-0.296	-0.952	-0.313	1.693	TRUE
DTXSID2036409	62-33-9	Calcium disodium ethylenediaminetetraacetate	Manufacturing	Miscellaneous Manufacturing	0.07	-0.468	-1.115	-0.458	1.322	TRUE
DTXSID2036457	25446-78-0	Ethanol, 2-[2-[2-(tridecyloxy)ethoxy]ethoxy]-, hydrogen sulfate, sodium salt	Manufacturing	Chemical Manufacturing	0.511	-0.905	-1.529	-0.895	0.933	TRUE
DTXSID2036827	91-95-2	3,3'-Diaminobenzidine	Manufacturing	Chemical Manufacturing	0.362	-0.513	-1.171	-0.521	1.345	TRUE
DTXSID2037712	27955-94-8	4,4',4''-Ethane-1,1,1-triyltriphenol	Manufacturing	Chemical Manufacturing	0.111	-2.43	-3.061	-2.384	-0.526	TRUE
DTXSID2037712	27955-94-8	4,4',4''-Ethane-1,1,1-triyltriphenol	Manufacturing	Plastics and Rubber Products Manufacturing	0.042	-2.775	-3.415	-2.84	-0.861	TRUE
DTXSID2038788	1076-97-7	1,4-Cyclohexanedicarboxylic acid	Manufacturing	Chemical Manufacturing	0.495	0.723	0.026	0.73	2.53	TRUE
DTXSID2038813	2760-98-7	Isophthalyl dihydrazide	Manufacturing	Chemical Manufacturing	0.337	0.054	-0.613	0.041	1.771	TRUE
DTXSID2041127	408-35-5	Sodium palmitate	Manufacturing	Chemical Manufacturing	0.159	-1.76	-2.421	-1.718	0.078	TRUE
DTXSID2041200	94-91-7	N,N'-Disalicylidene-1,2-diaminopropane	Manufacturing	Petroleum and Coal Products Manufacturing	0.143	-2.441	-3.086	-2.447	-0.524	TRUE
DTXSID2041202	125590-73-0	alpha-D-Glucopyranoside, 2-ethylhexyl	Manufacturing	Chemical Manufacturing	0.202	-1.715	-2.36	-1.721	0.26	TRUE
DTXSID2041256	111-29-5	1,5-Pentanediol	Manufacturing	Chemical Manufacturing	0.428	0.722	0.05	0.79	2.523	TRUE
DTXSID2041389	93-08-3	2'-Acetonaphthone	Manufacturing	Chemical Manufacturing	0.48	-0.688	-1.314	-0.7	1.205	TRUE
DTXSID2041626	5973-71-7	3,4-Dimethylbenzaldehyde	Manufacturing	Chemical Manufacturing	0.738	0.677	0.048	0.688	2.462	TRUE
DTXSID2041674	150-46-9	Triethyl borate	Manufacturing	Computer and Electronic Product Manufacturing	0.696	0.185	-0.404	0.197	2.035	TRUE
DTXSID2041830	22890-11-5	Decanamide, N-[3-(dimethylamino)propyl]-	Manufacturing	Chemical Manufacturing	0.358	-1.19	-1.845	-1.189	0.766	TRUE
DTXSID2041917	140-07-8	2,2',2'',2'''-(1,2-Ethanediyldinitrilo)tetrakisethanol	Manufacturing	Chemical Manufacturing	0.177	-0.403	-1.088	-0.401	1.504	TRUE
DTXSID2041917	140-07-8	2,2',2'',2'''-(1,2-Ethanediyldinitrilo)tetrakisethanol	Manufacturing	Nonmetallic Mineral Product Manufacturing	0.123	-0.617	-1.284	-0.595	1.127	TRUE
DTXSID2042060	124-76-5	Isoborneol	Manufacturing	Chemical Manufacturing	0.778	-0.012	-0.624	-0.039	1.768	TRUE
DTXSID2042068	84501-72-4	Isononanoic acid, sodium salt	Manufacturing	Chemical Manufacturing	0.678	-0.053	-0.695	-0.056	1.853	TRUE
DTXSID2042068	84501-72-4	Isononanoic acid, sodium salt	Manufacturing	Miscellaneous Manufacturing	0.601	-0.186	-0.795	-0.137	1.737	TRUE
DTXSID2042068	84501-72-4	Isononanoic acid, sodium salt	Manufacturing	Petroleum and Coal Products Manufacturing	0.468	-0.702	-1.376	-0.673	1.148	TRUE
DTXSID2042276	94-71-3	o-Ethoxyphenol	Manufacturing	Chemical Manufacturing	0.647	-0.083	-0.733	-0.098	1.79	TRUE
DTXSID2042357	1737-93-5	Pyridine, 3,5-dichloro-2,4,6-trifluoro-	Manufacturing	Chemical Manufacturing	0.642	1.179	0.534	1.18	3.024	TRUE
DTXSID2042436	4065-45-6	Sulisobenzone	Manufacturing	Chemical Manufacturing	0.319	-0.626	-1.275	-0.661	1.282	TRUE
DTXSID2044391	88-69-7	2-Isopropylphenol	Manufacturing	Chemical Manufacturing	0.646	-0.72	-1.345	-0.726	1.077	TRUE
DTXSID2044395	143-15-7	1-Bromododecane	Manufacturing	Chemical Manufacturing	0.741	0.336	-0.298	0.322	2.064	TRUE
DTXSID2044426	4039-32-1	Hexamethyldisilazane lithium salt	Manufacturing	Chemical Manufacturing	0.626	1.562	0.947	1.603	3.44	TRUE
DTXSID2044428	4420-74-0	3-Mercaptopropyltrimethoxysilane	Manufacturing	Chemical Manufacturing	0.639	0.28	-0.39	0.297	2.145	TRUE
DTXSID2044428	4420-74-0	3-Mercaptopropyltrimethoxysilane	Manufacturing	Plastics and Rubber Products Manufacturing	0.386	-0.19	-0.782	-0.207	1.59	TRUE
DTXSID2044470	93-55-0	1-Phenylpropan-1-one	Manufacturing	Chemical Manufacturing	0.721	0.197	-0.478	0.2	2.012	TRUE
DTXSID2044472	95-92-1	Diethyl oxalate	Manufacturing	Chemical Manufacturing	0.658	0.583	-0.03	0.569	2.443	TRUE
DTXSID2044503	10319-14-9	C.I. Disperse Yellow 64	Manufacturing	Apparel Manufacturing	0.066	-2.783	-3.413	-2.775	-1.003	TRUE
DTXSID2044503	10319-14-9	C.I. Disperse Yellow 64	Manufacturing	Chemical Manufacturing	0.099	-2.492	-3.127	-2.481	-0.575	TRUE
DTXSID2044503	10319-14-9	C.I. Disperse Yellow 64	Manufacturing	Leather and Allied Product Manufacturing	0.146	-2.227	-2.866	-2.221	-0.386	TRUE
DTXSID2044503	10319-14-9	C.I. Disperse Yellow 64	Manufacturing	Textile Mills	0.071	-2.761	-3.375	-2.769	-1.011	TRUE
DTXSID2044555	164462-16-2	Alanine, N,N-bis(carboxymethyl)-, trisodium salt	Manufacturing	Chemical Manufacturing	0.146	0.032	-0.638	0.044	1.931	TRUE
DTXSID2044630	2641-34-1	Hexafluoropropene oxide trimer	Manufacturing	Chemical Manufacturing	0.949	2.57	1.92	2.573	4.43	TRUE
DTXSID2044632	26644-00-8	Dimethyl dihydrogen diphosphate	Manufacturing	Chemical Manufacturing	0.382	0.669	0.015	0.684	2.564	TRUE
DTXSID2044638	2897-60-1	3-(Methyldiethoxysilyl)propyl glycidyl ether	Manufacturing	Chemical Manufacturing	0.693	-0.202	-0.849	-0.166	1.564	TRUE
DTXSID2044680	4985-85-7	2,2'-[(3-Aminopropyl)imino]diethanol	Manufacturing	Chemical Manufacturing	0.224	0.246	-0.348	0.277	2.031	TRUE
DTXSID2044682	51410-72-1	N,N,N-Trimethyl-3-[(2-methylacryloyl)amino]propan-1-aminium chloride	Manufacturing	Chemical Manufacturing	0.556	0.279	-0.33	0.314	2.017	TRUE
DTXSID2044682	51410-72-1	N,N,N-Trimethyl-3-[(2-methylacryloyl)amino]propan-1-aminium chloride	Manufacturing	Petroleum and Coal Products Manufacturing	0.344	-0.398	-1.015	-0.42	1.533	TRUE
DTXSID2044717	6843-66-9	Dimethoxy(diphenyl)silane	Manufacturing	Chemical Manufacturing	0.543	-0.746	-1.398	-0.756	1.134	TRUE
DTXSID2044763	10287-53-3	Parbenate	Manufacturing	Chemical Manufacturing	0.633	-0.051	-0.696	-0.072	1.786	TRUE
DTXSID2044767	103-74-2	2-(2-Pyridyl)ethanol	Manufacturing	Chemical Manufacturing	0.551	0.742	0.12	0.726	2.65	TRUE
DTXSID2044769	103-95-7	Cyclamen aldehyde	Manufacturing	Chemical Manufacturing	0.775	0.219	-0.437	0.236	1.964	TRUE
DTXSID2044840	1561-92-8	Sodium 2-methylprop-2-ene-1-sulfonate	Manufacturing	Chemical Manufacturing	0.402	0.691	0.034	0.688	2.623	TRUE
DTXSID2044842	15901-40-3	N,N',N''-Tricyclohexyl-1-methylsilanetriamine	Manufacturing	Chemical Manufacturing	0.488	-1.006	-1.664	-1.02	0.902	TRUE
DTXSID2044844	15930-66-2	3-(Octyloxy)propan-1-amine	Mining, Quarrying, and Oil and Gas Extraction	Support Activities for Mining	0.374	-0.168	-0.803	-0.127	1.769	TRUE
DTXSID2044848	16669-59-3	N-(Isobutoxymethyl)acrylamide	Manufacturing	Chemical Manufacturing	0.398	-0.414	-1.034	-0.429	1.385	TRUE
DTXSID2044892	2524-64-3	Diphenyl phosphorochloridate	Manufacturing	Chemical Manufacturing	0.507	-1.177	-1.837	-1.157	0.659	TRUE
DTXSID2044896	26115-70-8	1,3,5-Tris[3-(trimethoxysilyl)propyl]-1,3,5-triazinane-2,4,6-trione	Manufacturing	Chemical Manufacturing	0.074	-4.036	-4.649	-4.041	-2.216	TRUE
DTXSID2044896	26115-70-8	1,3,5-Tris[3-(trimethoxysilyl)propyl]-1,3,5-triazinane-2,4,6-trione	Manufacturing	Computer and Electronic Product Manufacturing	0.04	-4.349	-4.998	-4.374	-2.481	TRUE
DTXSID2044896	26115-70-8	1,3,5-Tris[3-(trimethoxysilyl)propyl]-1,3,5-triazinane-2,4,6-trione	Manufacturing	Electrical Equipment, Appliance, and Component Manufacturing	0.034	-4.347	-5.013	-4.303	-2.514	TRUE
DTXSID2044898	2628-16-2	4-Ethenylphenyl acetate	Manufacturing	Chemical Manufacturing	0.656	-0.033	-0.716	-0.074	2.043	TRUE
DTXSID2044921	34443-12-4	OO-tert-butyl O-(2-ethylhexyl) peroxycarbonate	Manufacturing	Chemical Manufacturing	0.711	-0.37	-0.966	-0.335	1.354	TRUE
DTXSID2044921	34443-12-4	OO-tert-butyl O-(2-ethylhexyl) peroxycarbonate	Manufacturing	Plastics and Rubber Products Manufacturing	0.476	-0.816	-1.459	-0.831	1.182	TRUE
DTXSID2044923	34562-31-7	3,5-Diethyl-1-phenyl-2-propyl-1,2-dihydropyridine	Manufacturing	Chemical Manufacturing	0.886	-0.48	-1.12	-0.455	1.289	TRUE
DTXSID2044927	3658-48-8	Bis(2-ethylhexyl) phosphonate	Manufacturing	Chemical Manufacturing	0.621	-0.333	-0.973	-0.34	1.389	TRUE
DTXSID2044927	3658-48-8	Bis(2-ethylhexyl) phosphonate	Manufacturing	Petroleum and Coal Products Manufacturing	0.466	-1.064	-1.732	-1.098	0.859	TRUE
DTXSID2044929	3698-89-3	1-(Methylsulfanyl)dodecane	Manufacturing	Chemical Manufacturing	0.75	1.174	0.538	1.211	2.994	TRUE
DTXSID2044973	67024-46-8	Propan-2-yl 2-ethylhexanoate	Manufacturing	Chemical Manufacturing	0.752	0.282	-0.34	0.318	2.182	TRUE
DTXSID2044975	67151-63-7	1-{Bis[3-(dimethylamino)propyl]amino}propan-2-ol	Manufacturing	Petroleum and Coal Products Manufacturing	0.355	-1.207	-1.823	-1.267	0.757	TRUE
DTXSID2044975	67151-63-7	1-{Bis[3-(dimethylamino)propyl]amino}propan-2-ol	Manufacturing	Plastics and Rubber Products Manufacturing	0.369	-0.933	-1.598	-0.914	0.948	TRUE
DTXSID2044977	68845-16-9	N,N'-Bis[3-(trimethoxysilyl)propyl]ethane-1,2-diamine	Manufacturing	Transportation Equipment Manufacturing	0.272	-1.706	-2.318	-1.645	0.082	TRUE
DTXSID2047060	151-10-0	1,3-Dimethoxybenzene	Manufacturing	Chemical Manufacturing	0.693	0.204	-0.375	0.213	1.941	TRUE
DTXSID2047068	141-12-8	cis-3,7-Dimethyl-2,6-octadien-1-yl acetate	Manufacturing	Chemical Manufacturing	0.75	-0.094	-0.741	-0.086	1.66	TRUE
DTXSID2047640	112-61-8	Methyl stearate	Manufacturing	Chemical Manufacturing	0.13	-1.062	-1.743	-1.063	0.952	TRUE
DTXSID2047640	112-61-8	Methyl stearate	Manufacturing	Petroleum and Coal Products Manufacturing	0.073	-1.712	-2.403	-1.695	0.124	TRUE
DTXSID2047644	119-65-3	Isoquinoline	Manufacturing	Chemical Manufacturing	0.698	0.152	-0.486	0.156	1.977	TRUE
DTXSID2047692	590-28-3	Potassium cyanate	Manufacturing	Primary Metal Manufacturing	0.51	0.161	-0.461	0.137	2.109	TRUE
DTXSID2047725	90-17-5	2,2,2-Trichloro-1-phenylethyl acetate	Manufacturing	Chemical Manufacturing	0.421	-1.779	-2.349	-1.77	0.121	TRUE
DTXSID2049397	112-82-3	1-Bromohexadecane	Manufacturing	Chemical Manufacturing	0.237	-1.198	-1.917	-1.2	0.898	TRUE
DTXSID2049424	6674-22-2	1,8-Diazabicyclo[5.4.0]undec-7-ene	Manufacturing	Chemical Manufacturing	0.795	0.886	0.255	0.908	2.598	TRUE
DTXSID2050035	13197-76-7	Dodecyl(2-hydroxy-3-sulphonatopropyl)dimethylammonium	Manufacturing	Chemical Manufacturing	0.607	-0.104	-0.749	-0.125	1.66	TRUE
DTXSID2051471	7128-91-8	Hexadecyl(dimethyl)amine oxide	Manufacturing	Chemical Manufacturing	0.83	0.513	-0.126	0.499	2.385	TRUE
DTXSID2051710	141-02-6	2-Ethylhexyl fumarate	Manufacturing	Chemical Manufacturing	0.571	0.123	-0.503	0.125	2.031	TRUE
DTXSID2051712	141-18-4	Bis(2-butoxyethyl) adipate	Manufacturing	Apparel Manufacturing	0.542	-0.34	-0.992	-0.328	1.477	TRUE
DTXSID2051712	141-18-4	Bis(2-butoxyethyl) adipate	Manufacturing	Leather and Allied Product Manufacturing	0.708	0.235	-0.408	0.232	2.15	TRUE
DTXSID2051712	141-18-4	Bis(2-butoxyethyl) adipate	Manufacturing	Textile Mills	0.536	-0.309	-0.985	-0.317	1.693	TRUE
DTXSID2051714	14154-42-8	Chloroaluminum phthalocyanine	Manufacturing	Chemical Manufacturing	0.46	0.719	0.076	0.74	2.692	TRUE
DTXSID2051760	16040-69-0	Copper(II) (2,9,16,23-tetrachlorophthalocyaninato)	Manufacturing	Chemical Manufacturing	0.557	1.126	0.52	1.121	2.95	TRUE
DTXSID2051841	19900-65-3	4,4'-Methylenebis(2-ethylaniline)	Manufacturing	Chemical Manufacturing	0.393	-1.017	-1.658	-1.017	0.795	TRUE
DTXSID2051845	20298-69-5	cis-2-tert-Butylcyclohexyl acetate	Manufacturing	Chemical Manufacturing	0.7	0.182	-0.466	0.152	2.052	TRUE
DTXSID2051928	25485-88-5	Cyclohexyl 2-hydroxybenzoate	Manufacturing	Chemical Manufacturing	0.342	-1.784	-2.435	-1.792	0.015	TRUE
DTXSID2052073	3982-82-9	1,3,3,5-Tetramethyl-1,1,5,5-tetraphenyltrisiloxane	Manufacturing	Plastics and Rubber Products Manufacturing	0.057	-1.019	-1.668	-1.032	0.961	TRUE
DTXSID2052079	4051-63-2	Pigment Red 177	Manufacturing	Transportation Equipment Manufacturing	0.025	-3.221	-3.926	-3.234	-1.237	TRUE
DTXSID2052152	51414-25-6	3-(4-Hydroxy-4-methylpentyl)cyclohex-3-ene-1-carbaldehyde	Manufacturing	Chemical Manufacturing	0.485	-1.559	-2.226	-1.56	0.426	TRUE
DTXSID2052158	51981-21-6	Tetrasodium glutamate diacetate	Manufacturing	Chemical Manufacturing	0.101	-0.1	-0.795	-0.066	1.764	TRUE
DTXSID2052158	51981-21-6	Tetrasodium glutamate diacetate	Manufacturing	Miscellaneous Manufacturing	0.094	-0.315	-0.921	-0.303	1.549	TRUE
DTXSID2052235	57378-68-4	1-(2,6,6-Trimethyl-3-cyclohexen-1-yl)-2-buten-1-one	Manufacturing	Chemical Manufacturing	0.797	-0.052	-0.661	-0.038	1.774	TRUE
DTXSID2052312	629-70-9	Hexadecyl acetate	Manufacturing	Petroleum and Coal Products Manufacturing	0.126	-1.978	-2.635	-1.965	-0.008	TRUE
DTXSID2052318	63500-71-0	2-Isobutyl-4-methyltetrahydropyran-4-ol	Manufacturing	Chemical Manufacturing	0.692	-0.257	-0.864	-0.253	1.476	TRUE
DTXSID2052318	63500-71-0	2-Isobutyl-4-methyltetrahydropyran-4-ol	Manufacturing	Miscellaneous Manufacturing	0.618	-0.449	-1.051	-0.469	1.325	TRUE
DTXSID2052360	67634-20-2	3a,4,5,6,7,7a-Hexahydro-4,7-methano-1H-inden-5-yl isobutyrate	Manufacturing	Chemical Manufacturing	0.815	-0.086	-0.689	-0.105	1.722	TRUE
DTXSID2052360	67634-20-2	3a,4,5,6,7,7a-Hexahydro-4,7-methano-1H-inden-5-yl isobutyrate	Manufacturing	Miscellaneous Manufacturing	0.76	-0.244	-0.839	-0.252	1.548	TRUE
DTXSID2052609	91-51-0	Methyl 2-[[3-[4-(1,1-dimethylethyl)phenyl]-2-methylpropylidene]amino]benzoate	Manufacturing	Chemical Manufacturing	0.308	-0.968	-1.62	-0.988	0.947	TRUE
DTXSID2052655	980-26-7	C.I. Pigment Red 122	Manufacturing	Chemical Manufacturing	0.137	-1.6	-2.236	-1.588	0.228	TRUE
DTXSID2052655	980-26-7	C.I. Pigment Red 122	Manufacturing	Plastics and Rubber Products Manufacturing	0.05	-2.143	-2.834	-2.164	-0.274	TRUE
DTXSID2052655	980-26-7	C.I. Pigment Red 122	Manufacturing	Transportation Equipment Manufacturing	0.131	-1.922	-2.537	-1.89	-0.093	TRUE
DTXSID2052784	19549-80-5	4,6-Dimethyl-2-heptanone	Manufacturing	Chemical Manufacturing	0.796	0.677	0.055	0.696	2.485	TRUE
DTXSID2058627	1786-94-3	3,6,9,12,15-Pentaoxanonadecan-1-ol	Manufacturing	Chemical Manufacturing	0.329	-0.873	-1.492	-0.899	1.039	TRUE
DTXSID2058627	1786-94-3	3,6,9,12,15-Pentaoxanonadecan-1-ol	Manufacturing	Petroleum and Coal Products Manufacturing	0.209	-1.59	-2.213	-1.594	0.36	TRUE
DTXSID2058706	95235-30-6	4-((4-Isopropoxyphenyl)sulfonyl)phenol	Manufacturing	Printing and Related Support Activities	0.119	-1.978	-2.668	-1.925	-0.222	TRUE
DTXSID2059063	92-74-0	3-Hydroxy-2-naphtho-o-phenetidide	Manufacturing	Chemical Manufacturing	0.138	-2.625	-3.252	-2.603	-0.718	TRUE
DTXSID2059358	108-08-7	2,4-Dimethylpentane	Manufacturing	Petroleum and Coal Products Manufacturing	0.699	2.018	1.365	1.998	3.858	TRUE
DTXSID2059720	142-71-2	Cupric acetate	Manufacturing	Miscellaneous Manufacturing	0.847	0.811	0.187	0.806	2.73	TRUE
DTXSID2059726	143-06-6	Hexamethylenediamine carbamate	Manufacturing	Plastics and Rubber Products Manufacturing	0.365	0.718	0.048	0.743	2.569	TRUE
DTXSID2059726	143-06-6	Hexamethylenediamine carbamate	Manufacturing	Transportation Equipment Manufacturing	0.493	0.911	0.299	0.937	2.607	TRUE
DTXSID2060466	592-76-7	1-Heptene	Manufacturing	Petroleum and Coal Products Manufacturing	0.547	0.839	0.204	0.818	2.799	FALSE
DTXSID2060549	606-28-0	Methyl o-benzoylbenzoate	Manufacturing	Chemical Manufacturing	0.189	-1.942	-2.535	-1.974	-0.183	TRUE
DTXSID2061220	865-47-4	2-Methyl-2-propanol, potassium salt	Manufacturing	Chemical Manufacturing	0.801	1.198	0.577	1.143	3.011	TRUE
DTXSID2061486	1103-39-5	C.I. Pigment Red 49, calcium salt (2:1)	Manufacturing	Chemical Manufacturing	0.233	-1.692	-2.35	-1.679	0.202	TRUE
DTXSID2061486	1103-39-5	C.I. Pigment Red 49, calcium salt (2:1)	Manufacturing	Plastics and Rubber Products Manufacturing	0.103	-2.207	-2.877	-2.204	-0.298	TRUE
DTXSID2061939	1739-84-0	1H-Imidazole, 1,2-dimethyl-	Manufacturing	Chemical Manufacturing	0.692	1.53	0.896	1.531	3.447	TRUE
DTXSID2062240	2189-60-8	Benzene, octyl-	Manufacturing	Chemical Manufacturing	0.699	0.456	-0.189	0.436	2.253	TRUE
DTXSID2062537	2582-30-1	Carbonic acid, compd. with hydrazinecarboximidamide (1:1)	Manufacturing	Petroleum and Coal Products Manufacturing	0.188	0.345	-0.299	0.31	2.185	TRUE
DTXSID2062610	2720-73-2	Potassium pentylxanthate	Mining, Quarrying, and Oil and Gas Extraction	Support Activities for Mining	0.162	-1.271	-1.89	-1.264	0.641	TRUE
DTXSID2062666	2842-44-6	Ethanol, 2-[methyl(4-methylphenyl)amino]-	Manufacturing	Chemical Manufacturing	0.598	-0.127	-0.776	-0.124	1.689	TRUE
DTXSID2062666	2842-44-6	Ethanol, 2-[methyl(4-methylphenyl)amino]-	Mining, Quarrying, and Oil and Gas Extraction	Support Activities for Mining	0.24	-0.023	-0.662	-0.007	1.777	TRUE
DTXSID2062741	2956-12-09	S-Allyl O-pentyl dithiocarbonate	Mining, Quarrying, and Oil and Gas Extraction	Support Activities for Mining	0.21	-1.132	-1.766	-1.136	0.69	TRUE
DTXSID2062795	3026-22-0	Cadmium bis(benzoate)	Manufacturing	Chemical Manufacturing	0.763	1.565	0.905	1.591	3.483	TRUE
DTXSID2064365	6448-96-0	C.I. Pigment Red 31	Manufacturing	Chemical Manufacturing	0.642	3.47	2.843	3.45	5.308	TRUE
DTXSID2064600	7234-49-3	Sodium 6-aminohexanoate	Manufacturing	Apparel Manufacturing	0.269	0.248	-0.419	0.26	2.24	TRUE
DTXSID2064600	7234-49-3	Sodium 6-aminohexanoate	Manufacturing	Chemical Manufacturing	0.302	0.625	0.01	0.61	2.481	TRUE
DTXSID2064600	7234-49-3	Sodium 6-aminohexanoate	Manufacturing	Leather and Allied Product Manufacturing	0.398	0.896	0.255	0.9	2.745	TRUE
DTXSID2064600	7234-49-3	Sodium 6-aminohexanoate	Manufacturing	Textile Mills	0.241	0.282	-0.409	0.275	2.093	TRUE
DTXSID2065127	10563-26-5	N,N'-Bis(3-aminopropyl)ethylenediamine	Manufacturing	Chemical Manufacturing	0.441	0.918	0.292	0.889	2.756	TRUE
DTXSID2065882	15396-00-6	Silane, (3-isocyanatopropyl)trimethoxy-	Manufacturing	Chemical Manufacturing	0.557	0.021	-0.642	0.049	1.91	TRUE
DTXSID2065965	15874-48-3	Antimony tris(O,O-dipropyl) tris(dithiophosphate)	Manufacturing	Chemical Manufacturing	0.62	-0.507	-1.182	-0.516	1.41	TRUE
DTXSID2065965	15874-48-3	Antimony tris(O,O-dipropyl) tris(dithiophosphate)	Manufacturing	Petroleum and Coal Products Manufacturing	0.425	-1.279	-1.863	-1.272	0.624	TRUE
DTXSID2066270	17852-99-2	C.I. Pigment Red 52, calcium salt (1:1)	Manufacturing	Chemical Manufacturing	0.377	-1.855	-2.523	-1.839	0.118	TRUE
DTXSID2066515	19685-21-3	2,5,8,11-Tetraoxatetradec-13-ene	Manufacturing	Chemical Manufacturing	0.756	0.577	-0.08	0.568	2.508	TRUE
DTXSID2066858	23119-35-9	9,10-Anthracenedione, 4,8-diamino-2-[4-(2-ethoxyethoxy)phenyl]-1,5-dihydroxy-	Manufacturing	Apparel Manufacturing	0.039	-3.053	-3.688	-3.068	-1.118	TRUE
DTXSID2066858	23119-35-9	9,10-Anthracenedione, 4,8-diamino-2-[4-(2-ethoxyethoxy)phenyl]-1,5-dihydroxy-	Manufacturing	Leather and Allied Product Manufacturing	0.08	-2.446	-3.095	-2.441	-0.57	TRUE
DTXSID2066858	23119-35-9	9,10-Anthracenedione, 4,8-diamino-2-[4-(2-ethoxyethoxy)phenyl]-1,5-dihydroxy-	Manufacturing	Textile Mills	0.046	-2.996	-3.624	-3	-1.068	TRUE
DTXSID2067323	27593-14-2	1-Octanaminium, N-(carboxymethyl)-N,N-dimethyl-, inner salt	Manufacturing	Chemical Manufacturing	0.77	0.694	0.018	0.682	2.646	TRUE
DTXSID2067539	30125-47-4	C.I. Pigment Yellow 138	Manufacturing	Chemical Manufacturing	0.06	-2.398	-3.012	-2.382	-0.558	TRUE
DTXSID2068341	41680-76-6	2,5-Bis[p-chloroanilino]terephthalic acid	Manufacturing	Chemical Manufacturing	0.22	-1.929	-2.57	-1.938	-0.128	TRUE
DTXSID2068470	45267-19-4	Tetradecanamide, N-[3-(dimethylamino)propyl]-	Manufacturing	Chemical Manufacturing	0.377	-0.473	-1.038	-0.488	1.418	TRUE
DTXSID2068478	46235-93-2	2-(3-Oxazolidinyl)ethyl methacrylate	Manufacturing	Chemical Manufacturing	0.631	0.803	0.187	0.812	2.556	TRUE
DTXSID2068846	53378-51-1	Sodium diisobutyldithiophosphate	Mining, Quarrying, and Oil and Gas Extraction	Support Activities for Mining	0.254	-0.83	-1.491	-0.782	1.04	TRUE
DTXSID2068971	54660-00-3	Pyrrolo[3,4-c]pyrrole-1,4-dione, 2,5-dihydro-3,6-diphenyl-	Manufacturing	Chemical Manufacturing	0.312	-1.538	-2.233	-1.531	0.235	TRUE
DTXSID2069151	56968-08-2	Glycine, N-[(2-hydroxy-5-nonylphenyl)methyl]-N-methyl-, monosodium salt	Manufacturing	Plastics and Rubber Products Manufacturing	0.125	-2.292	-2.944	-2.24	-0.434	TRUE
DTXSID2070188	65086-85-3	Ethyl N-[(dimethylamino)iminomethyl]-N-methylcarbamate,hydrochloride(1:1)	Manufacturing	Chemical Manufacturing	0.68	1.247	0.655	1.276	3.075	TRUE
DTXSID2070473	66736-54-7	2-Anthracenesulfonic acid, 4-[[3-(acetylamino)phenyl]amino]-1-amino-9,10-dihydro-9,10-dioxo-	Manufacturing	Apparel Manufacturing	0.055	-2.714	-3.397	-2.705	-0.809	TRUE
DTXSID2070473	66736-54-7	2-Anthracenesulfonic acid, 4-[[3-(acetylamino)phenyl]amino]-1-amino-9,10-dihydro-9,10-dioxo-	Manufacturing	Leather and Allied Product Manufacturing	0.114	-2.135	-2.768	-2.131	-0.2	TRUE
DTXSID2070473	66736-54-7	2-Anthracenesulfonic acid, 4-[[3-(acetylamino)phenyl]amino]-1-amino-9,10-dihydro-9,10-dioxo-	Manufacturing	Textile Mills	0.045	-2.605	-3.31	-2.607	-0.675	TRUE
DTXSID2070926	67969-80-6	Thiodicarbonic acid ((HO)C(O)SC(S)(OH)), 1-ethyl 3-(1-methylethyl) ester	Mining, Quarrying, and Oil and Gas Extraction	Support Activities for Mining	0.174	-1.071	-1.678	-1.047	0.719	TRUE
DTXSID2072708	73003-78-8	Trimethylolpropane diacrylate 3-(hexamethyleniminyl)propionate	Manufacturing	Chemical Manufacturing	0.275	-2.207	-2.809	-2.227	-0.369	TRUE
DTXSID2072835	76114-73-3	2-Propynyl butylcarbamate	Manufacturing	Chemical Manufacturing	0.563	-0.429	-1.042	-0.411	1.469	TRUE
DTXSID2072883	82799-44-8	9H-Thioxanthen-9-one, 2,4-diethyl-	Manufacturing	Chemical Manufacturing	0.29	-1.33	-1.996	-1.345	0.605	TRUE
DTXSID2072914	85209-91-2	12H-Dibenzo[d,g][1,3,2]dioxaphosphocin, 2,4,8,10-tetrakis(1,1-dimethylethyl)-6-hydroxy-, 6-oxide, sodium salt	Manufacturing	Chemical Manufacturing	0.079	-1.27	-1.891	-1.285	0.697	TRUE
DTXSID2072914	85209-91-2	12H-Dibenzo[d,g][1,3,2]dioxaphosphocin, 2,4,8,10-tetrakis(1,1-dimethylethyl)-6-hydroxy-, 6-oxide, sodium salt	Manufacturing	Plastics and Rubber Products Manufacturing	0.034	-1.742	-2.358	-1.751	0.068	TRUE
DTXSID2073647	79277-18-2	2-Thiophenecarboxylic acid, 3-(isocyanatosulfonyl)-, methyl ester	Manufacturing	Chemical Manufacturing	0.229	-1.246	-1.856	-1.241	0.565	TRUE
DTXSID2074374	78521-39-8	Hexanoic acid, 6-[[(4-methylphenyl)sulfonyl]amino]-	Manufacturing	Fabricated Metal Product Manufacturing	0.312	-1.638	-2.238	-1.652	0.242	TRUE
DTXSID2074374	78521-39-8	Hexanoic acid, 6-[[(4-methylphenyl)sulfonyl]amino]-	Manufacturing	Petroleum and Coal Products Manufacturing	0.225	-2.015	-2.701	-2.031	-0.15	TRUE
DTXSID2074401	30718-90-2	Glycine, N-[2-[bis(carboxymethyl)amino]ethyl]-N-(2-hydroxyethyl)-, disodium salt	Manufacturing	Chemical Manufacturing	0.103	-0.504	-1.174	-0.52	1.304	TRUE
DTXSID2074403	359-07-9	Ethane, 2-bromo-1,1-difluoro-	Manufacturing	Chemical Manufacturing	0.756	2.202	1.612	2.238	4.002	TRUE
DTXSID2074409	78385-26-9	Oxetane, 3-(bromomethyl)-3-methyl-	Manufacturing	Chemical Manufacturing	0.731	0.472	-0.243	0.499	2.336	TRUE
DTXSID2074588	21542-96-1	1-Docosanamine, N,N-dimethyl-	Manufacturing	Chemical Manufacturing	0.574	0.901	0.244	0.895	2.902	TRUE
DTXSID2074611	10097-09-3	Urea, N,N''-(methylenedi-4,1-phenylene)bis[N',N'-dimethyl-	Manufacturing	Chemical Manufacturing	0.266	-1.7	-2.305	-1.712	0.22	TRUE
DTXSID2074611	10097-09-3	Urea, N,N''-(methylenedi-4,1-phenylene)bis[N',N'-dimethyl-	Manufacturing	Electrical Equipment, Appliance, and Component Manufacturing	0.157	-2.042	-2.641	-2.055	-0.225	TRUE
DTXSID2074611	10097-09-3	Urea, N,N''-(methylenedi-4,1-phenylene)bis[N',N'-dimethyl-	Manufacturing	Transportation Equipment Manufacturing	0.211	-1.984	-2.608	-1.969	-0.17	TRUE
DTXSID2074613	13140-83-5	Urea, N,N''-(methylenedi-4,1-phenylene)bis[N'-phenyl-	Manufacturing	Petroleum and Coal Products Manufacturing	0.639	1.655	0.975	1.662	3.636	TRUE
DTXSID2074613	13140-83-5	Urea, N,N''-(methylenedi-4,1-phenylene)bis[N'-phenyl-	Manufacturing	Transportation Equipment Manufacturing	0.735	2.111	1.45	2.175	3.88	TRUE
DTXSID2074615	21142-29-0	2-Propenoic acid, 2-methyl-, 3-(triethoxysilyl)propyl ester	Manufacturing	Chemical Manufacturing	0.396	-2.071	-2.71	-2.086	-0.168	TRUE
DTXSID2074615	21142-29-0	2-Propenoic acid, 2-methyl-, 3-(triethoxysilyl)propyl ester	Manufacturing	Plastics and Rubber Products Manufacturing	0.196	-2.51	-3.136	-2.478	-0.641	TRUE
DTXSID2074958	5614-37-9	Cyclopentane, methoxy-	Manufacturing	Chemical Manufacturing	0.802	1.552	0.926	1.564	3.409	TRUE
DTXSID2075003	6153-56-6	Oxalic acid dihydrate	Manufacturing	Chemical Manufacturing	0.291	0.128	-0.49	0.103	1.924	TRUE
DTXSID20861913	375-72-4	Perfluorobutanesulfonyl fluoride	Manufacturing	Chemical Manufacturing	0.721	3.812	3.222	3.819	5.639	TRUE
DTXSID20863533	5422-34-4	Propanamide, 2-hydroxy-N-(2-hydroxyethyl)-	Manufacturing	Chemical Manufacturing	0.24	0.181	-0.437	0.18	1.997	TRUE
DTXSID20865193	25225-08-5	Cyclohexanemethanol, .alpha.,3,3-trimethyl-, 1-formate	Manufacturing	Chemical Manufacturing	0.756	0.382	-0.266	0.388	2.268	TRUE
DTXSID20865431	28510-23-8	Neopentyl glycol bis(2-ethylhexanoate)	Manufacturing	Chemical Manufacturing	0.399	0.438	-0.203	0.454	2.314	TRUE
DTXSID20865431	28510-23-8	Neopentyl glycol bis(2-ethylhexanoate)	Manufacturing	Petroleum and Coal Products Manufacturing	0.223	-0.299	-0.961	-0.273	1.54	TRUE
DTXSID20866266	52474-60-9	3-Cyclohexene-1-carboxaldehyde, 1-methyl-3-(4-methyl-3-penten-1-yl)-	Manufacturing	Chemical Manufacturing	0.777	-0.201	-0.802	-0.211	1.541	TRUE
DTXSID20866286	52846-56-7	Butanamide, N-(2,3-dihydro-2-oxo-1H-benzimidazol-5-yl)-2-[2-(4-nitrophenyl)diazenyl]-3-oxo-	Manufacturing	Chemical Manufacturing	0.248	-2.765	-3.387	-2.754	-0.864	TRUE
DTXSID20867657	68516-73-4	1,4-Benzenedicarboxylic acid, 2,2'-[1,4-phenylenebis[imino(1-acetyl-2-oxo-2,1-ethanediyl)-2,1-diazenediyl]]bis-, 1,1',4,4'-tetramethyl ester	Manufacturing	Chemical Manufacturing	0.637	-0.116	-0.777	-0.114	1.76	TRUE
DTXSID20867657	68516-73-4	1,4-Benzenedicarboxylic acid, 2,2'-[1,4-phenylenebis[imino(1-acetyl-2-oxo-2,1-ethanediyl)-2,1-diazenediyl]]bis-, 1,1',4,4'-tetramethyl ester	Manufacturing	Plastics and Rubber Products Manufacturing	0.432	-0.59	-1.231	-0.61	1.292	TRUE
DTXSID20867738	68892-28-4	9,10-Anthracenedione, 2-(1,2-dimethylpropyl)-	Manufacturing	Chemical Manufacturing	0.257	-1.529	-2.154	-1.561	0.389	TRUE
DTXSID20873899	56-41-7	L-â€‹Alanine	Manufacturing	Chemical Manufacturing	0.206	0.028	-0.591	0.024	1.842	TRUE
DTXSID20879816	54060-92-3	Basic Yellow 28	Manufacturing	Apparel Manufacturing	0.27	-1.71	-2.34	-1.723	0.214	TRUE
DTXSID20879816	54060-92-3	Basic Yellow 28	Manufacturing	Leather and Allied Product Manufacturing	0.447	-1.126	-1.74	-1.105	0.859	TRUE
DTXSID20879816	54060-92-3	Basic Yellow 28	Manufacturing	Textile Mills	0.256	-1.663	-2.318	-1.644	0.311	TRUE
DTXSID20881217	141-27-5	(2E)-3,7-dimethylocta-2,6-dienal	Manufacturing	Chemical Manufacturing	0.728	0.29	-0.31	0.242	2.2	TRUE
DTXSID20883312	120-52-5	2,5-Cyclohexadiene-1,4-dione, 1,4-bis(O-benzoyloxime)	Manufacturing	Plastics and Rubber Products Manufacturing	0.142	-2.11	-2.729	-2.125	-0.159	TRUE
DTXSID20883615	931-87-3	Cyclooctene, (1Z)-	Manufacturing	Chemical Manufacturing	0.787	1.241	0.605	1.224	3.101	TRUE
DTXSID20883776	1931-62-0	2-Propeneperoxoic acid, 3-carboxy-, 1-(1,1-dimethylethyl) ester, (2Z)-	Manufacturing	Plastics and Rubber Products Manufacturing	0.38	0.951	0.301	0.904	2.813	TRUE
DTXSID20884384	7422-52-8	Trisiloxane, 1,1,1,3,5,5,5-heptamethyl-3-[3-(2-oxiranylmethoxy)propyl]-	Manufacturing	Chemical Manufacturing	0.895	2.814	2.191	2.863	4.613	TRUE
DTXSID20884384	7422-52-8	Trisiloxane, 1,1,1,3,5,5,5-heptamethyl-3-[3-(2-oxiranylmethoxy)propyl]-	Manufacturing	Miscellaneous Manufacturing	0.878	2.638	1.967	2.663	4.483	TRUE
DTXSID20884546	14035-94-0	Pentanedioic acid, 2-methyl-, 1,5-dimethyl ester	Manufacturing	Chemical Manufacturing	0.696	1.259	0.616	1.256	3.183	TRUE
DTXSID20884804	28901-77-1	Diphosphoric acid, dibutyl ester	Manufacturing	Chemical Manufacturing	0.501	0.588	-0.115	0.604	2.466	TRUE
DTXSID20885194	22094-84-4	Bicyclo[2.2.1]hept-2-ene, 5-octyl-	Manufacturing	Chemical Manufacturing	0.828	0.421	-0.181	0.428	2.204	TRUE
DTXSID20885856	41999-41-1	1-Decene-1-sulfonic acid, sodium salt (1:1)	Manufacturing	Chemical Manufacturing	0.461	-0.981	-1.561	-0.991	0.846	TRUE
DTXSID20885891	45021-77-0	(3-Acrylamidopropyl)trimethylammonium chloride	Manufacturing	Paper Manufacturing	0.494	0.664	0.029	0.624	2.669	TRUE
DTXSID20885891	45021-77-0	(3-Acrylamidopropyl)trimethylammonium chloride	Manufacturing	Wood Product Manufacturing	0.48	0.273	-0.348	0.284	2.023	TRUE
DTXSID20885952	51390-19-3	Formic acid, compd. with 2,2'-oxybis[N,N-dimethylethanamine] (2:1)	Manufacturing	Plastics and Rubber Products Manufacturing	0.521	1.428	0.748	1.426	3.296	TRUE
DTXSID20886065	53605-94-0	Butanoic acid, 3-hydroxy-, butyl ester	Manufacturing	Chemical Manufacturing	0.591	-0.569	-1.214	-0.578	1.272	TRUE
DTXSID20886303	65738-56-9	1H-Indene-2-carboxylic acid, 5-chloro-2,3-dihydro-1-oxo-, methyl ester	Manufacturing	Chemical Manufacturing	0.48	-0.639	-1.228	-0.657	1.205	TRUE
DTXSID20886787	65859-45-2	1,2-Benzenedicarboxylic acid, 1-[1-methyl-2-[(2-methyl-1-oxo-2-propen-1-yl)oxy]ethyl] ester	Manufacturing	Chemical Manufacturing	0.424	-0.884	-1.49	-0.868	0.924	TRUE
DTXSID20887911	71550-24-8	Ethanaminium, 2-[[2-cyano-3-[4-[ethyl(phenylmethyl)amino]phenyl]-1-oxo-2-propen-1-yl]oxy]-N,N,N-trimethyl-, chloride (1:1)	Manufacturing	Apparel Manufacturing	0.369	-1.255	-1.875	-1.286	0.493	TRUE
DTXSID20887911	71550-24-8	Ethanaminium, 2-[[2-cyano-3-[4-[ethyl(phenylmethyl)amino]phenyl]-1-oxo-2-propen-1-yl]oxy]-N,N,N-trimethyl-, chloride (1:1)	Manufacturing	Leather and Allied Product Manufacturing	0.518	-0.654	-1.281	-0.647	1.154	TRUE
DTXSID20887911	71550-24-8	Ethanaminium, 2-[[2-cyano-3-[4-[ethyl(phenylmethyl)amino]phenyl]-1-oxo-2-propen-1-yl]oxy]-N,N,N-trimethyl-, chloride (1:1)	Manufacturing	Textile Mills	0.352	-1.202	-1.871	-1.222	0.797	TRUE
DTXSID20888423	73936-80-8	Phenol, 2-(1-methyl-1-phenylethyl)-4-(1,1,3,3-tetramethylbutyl)-	Manufacturing	Chemical Manufacturing	0.375	-0.49	-1.144	-0.504	1.502	TRUE
DTXSID20888423	73936-80-8	Phenol, 2-(1-methyl-1-phenylethyl)-4-(1,1,3,3-tetramethylbutyl)-	Manufacturing	Plastics and Rubber Products Manufacturing	0.176	-0.916	-1.585	-0.923	1.07	TRUE
DTXSID20888569	79863-58-4	Morpholinium, 4-dodecyl-4-ethyl-, ethyl sulfate (1:1)	Manufacturing	Chemical Manufacturing	0.85	0.367	-0.272	0.376	2.214	TRUE
DTXSID20888680	87093-13-8	Oxirane, 2,2',2''-[ethylidynetris(4,1-phenyleneoxymethylene)]tris-	Manufacturing	Chemical Manufacturing	0.424	-1.249	-1.872	-1.264	0.522	TRUE
DTXSID20888701	89942-59-6	3-Pyridinecarboxylic acid, 2-acetyl-	Manufacturing	Chemical Manufacturing	0.574	1.336	0.66	1.342	3.113	TRUE
DTXSID20888807	102687-65-0	1-Propene, 1-chloro-3,3,3-trifluoro-, (1E)-	Manufacturing	Plastics and Rubber Products Manufacturing	0.481	1.436	0.823	1.436	3.223	TRUE
DTXSID20888867	114435-02-8	1,3-Dioxolan-2-one, 4-fluoro-	Manufacturing	Chemical Manufacturing	0.666	0.294	-0.349	0.292	2.238	TRUE
DTXSID20888923	125630-94-6	Carbamic acid, N-[5-chloro-3-[[4-(diethylamino)-2-methylphenyl]imino]-4-methyl-6-oxo-1,4-cyclohexadien-1-yl]-, ethyl ester	Manufacturing	Chemical Manufacturing	0.545	-1.138	-1.751	-1.128	0.692	TRUE
DTXSID20888963	135866-44-3	Propanamide, N-[[3-(aminomethyl)phenyl]methyl]-3-[[[3-(aminomethyl)phenyl]methyl]amino]-	Manufacturing	Chemical Manufacturing	0.084	-1.748	-2.405	-1.739	0.142	TRUE
DTXSID20888983	145963-84-4	1,3,5-Triazine-2,4-diamine, N2,N2-dimethyl-6-(2,2,2-trifluoroethoxy)-	Manufacturing	Chemical Manufacturing	0.46	-0.668	-1.292	-0.67	1.093	TRUE
DTXSID20889051	165101-57-5	Oxazolidine, 3-butyl-2-(1-ethylpentyl)-	Manufacturing	Chemical Manufacturing	0.887	0.809	0.157	0.789	2.577	TRUE
DTXSID20889056	167412-23-9	Hydrazinecarboxamide, N-(3,5-difluorophenyl)-	Manufacturing	Chemical Manufacturing	0.637	1.134	0.503	1.105	2.996	TRUE
DTXSID20889455	2498-95-5	Disodium 2-(4-((2-cyano-3-(4-(methyl(2-sulphonatoethyl)amino)phenyl)-1-oxoallyl)amino)phenyl)-6-methylbenzothiazole-7-sulphonate	Manufacturing	Paper Manufacturing	0.195	-1.51	-2.18	-1.538	0.402	TRUE
DTXSID20889495	5896-55-9	Disodium 2-sulphonatopalmitate	Manufacturing	Chemical Manufacturing	0.353	-1.348	-2.033	-1.319	0.566	TRUE
DTXSID20890586	4229-34-9	Zirconium(4+) acetate	Manufacturing	Miscellaneous Manufacturing	0.845	0.764	0.092	0.789	2.592	TRUE
DTXSID20893239	150099-94-8	Bis(2-hydroxyethyl) 5-sulfoisophthalate lithium salt	Manufacturing	Chemical Manufacturing	0.176	0.103	-0.541	0.084	1.916	TRUE
DTXSID20893254	14726-36-4	(N,N-Dibenzyldithiocarbamato)zinc	Manufacturing	Chemical Manufacturing	0.222	-1.872	-2.491	-1.872	-0.134	TRUE
DTXSID20893254	14726-36-4	(N,N-Dibenzyldithiocarbamato)zinc	Manufacturing	Plastics and Rubber Products Manufacturing	0.076	-2.248	-2.866	-2.234	-0.5	TRUE
DTXSID20893254	14726-36-4	(N,N-Dibenzyldithiocarbamato)zinc	Manufacturing	Transportation Equipment Manufacturing	0.176	-1.999	-2.616	-1.994	-0.262	TRUE
DTXSID20893254	14726-36-4	(N,N-Dibenzyldithiocarbamato)zinc	Utilities	Utilities	0.05	-2.352	-3.043	-2.327	-0.593	TRUE
DTXSID20893259	15834-04-5	Pentaerythritol tetrapentanoate	Manufacturing	Apparel Manufacturing	0.306	-0.903	-1.56	-0.899	0.888	TRUE
DTXSID20893259	15834-04-5	Pentaerythritol tetrapentanoate	Manufacturing	Chemical Manufacturing	0.414	-0.576	-1.207	-0.582	1.321	TRUE
DTXSID20893259	15834-04-5	Pentaerythritol tetrapentanoate	Manufacturing	Leather and Allied Product Manufacturing	0.493	-0.292	-0.903	-0.305	1.611	TRUE
DTXSID20893259	15834-04-5	Pentaerythritol tetrapentanoate	Manufacturing	Petroleum and Coal Products Manufacturing	0.217	-1.291	-1.908	-1.277	0.571	TRUE
DTXSID20893259	15834-04-5	Pentaerythritol tetrapentanoate	Manufacturing	Textile Mills	0.306	-0.811	-1.493	-0.783	1.067	TRUE
DTXSID20893471	25054-76-6	Oleylamidopropylbetaine	Manufacturing	Chemical Manufacturing	0.458	-1.049	-1.677	-1.054	0.821	TRUE
DTXSID20893532	32846-21-2	Sodium 6-amino-5-({2-[cyclohexyl(methyl)sulfamoyl]phenyl}diazenyl)-4-hydroxy-2-naphthalenesulfonate	Manufacturing	Apparel Manufacturing	0.201	-1.297	-1.892	-1.325	0.603	TRUE
DTXSID20893532	32846-21-2	Sodium 6-amino-5-({2-[cyclohexyl(methyl)sulfamoyl]phenyl}diazenyl)-4-hydroxy-2-naphthalenesulfonate	Manufacturing	Leather and Allied Product Manufacturing	0.379	-0.709	-1.386	-0.72	1.236	TRUE
DTXSID20893532	32846-21-2	Sodium 6-amino-5-({2-[cyclohexyl(methyl)sulfamoyl]phenyl}diazenyl)-4-hydroxy-2-naphthalenesulfonate	Manufacturing	Textile Mills	0.223	-1.245	-1.89	-1.264	0.651	TRUE
DTXSID20893572	64448-68-6	Bisphenol F diglycidyl ether diacrylate	Manufacturing	Chemical Manufacturing	0.371	-2.341	-2.973	-2.324	-0.464	TRUE
DTXSID20978934	63022-06-0	9-[2-(Ethoxycarbonyl)phenyl]-N-ethyl-3-(ethylimino)-2,7-dimethyl-3H-xanthen-6-aminium	Manufacturing	Chemical Manufacturing	0.475	-1.405	-2.074	-1.384	0.471	TRUE
DTXSID30197699	491589-22-1	Calcium cis-1,2-cyclohexanedicarboxylate	Manufacturing	Chemical Manufacturing	0.583	1.111	0.5	1.085	3.058	TRUE
DTXSID30197699	491589-22-1	Calcium cis-1,2-cyclohexanedicarboxylate	Manufacturing	Plastics and Rubber Products Manufacturing	0.35	0.728	0.111	0.734	2.566	TRUE
DTXSID3020043	97-59-6	Allantoin	Manufacturing	Chemical Manufacturing	0.133	-0.949	-1.632	-0.974	0.928	TRUE
DTXSID3020095	84-65-1	Anthraquinone	Manufacturing	Paper Manufacturing	0.15	-1.719	-2.311	-1.737	0.011	TRUE
DTXSID3020203	106-99-0	1,3-Butadiene	Manufacturing	Petroleum and Coal Products Manufacturing	0.304	1.301	0.668	1.313	3.129	FALSE
DTXSID3020203	106-99-0	1,3-Butadiene	Manufacturing	Textile Mills	0.435	1.762	1.163	1.767	3.591	FALSE
DTXSID3020205	85-68-7	Benzyl butyl phthalate	Manufacturing	Chemical Manufacturing	0.252	-1.51	-2.135	-1.488	0.359	FALSE
DTXSID3020207	88-85-7	Dinoseb	Manufacturing	Chemical Manufacturing	0.391	-1.097	-1.694	-1.108	0.638	FALSE
DTXSID3020257	120-80-9	1,â€‹2-â€‹Benzenediol	Manufacturing	Chemical Manufacturing	0.598	1.146	0.518	1.164	2.98	TRUE
DTXSID3020257	120-80-9	1,â€‹2-â€‹Benzenediol	Manufacturing	Computer and Electronic Product Manufacturing	0.484	0.893	0.262	0.854	2.77	TRUE
DTXSID3020257	120-80-9	1,â€‹2-â€‹Benzenediol	Manufacturing	Petroleum and Coal Products Manufacturing	0.387	0.446	-0.183	0.438	2.313	TRUE
DTXSID3020332	77-92-9	Citric acid	Manufacturing	Apparel Manufacturing	0.055	-1.755	-2.448	-1.757	0.127	TRUE
DTXSID3020332	77-92-9	Citric acid	Manufacturing	Beverage and Tobacco Product Manufacturing	0.046	-2.678	-3.399	-2.655	-0.723	TRUE
DTXSID3020332	77-92-9	Citric acid	Manufacturing	Chemical Manufacturing	0.058	-1.453	-2.08	-1.417	0.237	TRUE
DTXSID3020332	77-92-9	Citric acid	Manufacturing	Computer and Electronic Product Manufacturing	0.038	-1.703	-2.346	-1.719	0.108	TRUE
DTXSID3020332	77-92-9	Citric acid	Manufacturing	Electrical Equipment, Appliance, and Component Manufacturing	0.05	-1.711	-2.367	-1.74	0.184	TRUE
DTXSID3020332	77-92-9	Citric acid	Manufacturing	Fabricated Metal Product Manufacturing	0.06	-1.636	-2.272	-1.637	0.142	TRUE
DTXSID3020332	77-92-9	Citric acid	Manufacturing	Leather and Allied Product Manufacturing	0.119	-1.132	-1.789	-1.111	0.59	TRUE
DTXSID3020332	77-92-9	Citric acid	Manufacturing	Miscellaneous Manufacturing	0.068	-1.593	-2.23	-1.591	0.178	TRUE
DTXSID3020332	77-92-9	Citric acid	Manufacturing	Nonmetallic Mineral Product Manufacturing	0.052	-1.648	-2.26	-1.672	0.258	TRUE
DTXSID3020332	77-92-9	Citric acid	Manufacturing	Paper Manufacturing	0.05	-1.4	-2.102	-1.354	0.49	TRUE
DTXSID3020332	77-92-9	Citric acid	Manufacturing	Petroleum and Coal Products Manufacturing	0.039	-2.122	-2.795	-2.093	-0.246	TRUE
DTXSID3020332	77-92-9	Citric acid	Manufacturing	Textile Mills	0.07	-1.633	-2.26	-1.677	0.388	TRUE
DTXSID3020332	77-92-9	Citric acid	Manufacturing	Transportation Equipment Manufacturing	0.061	-1.714	-2.376	-1.669	0.087	TRUE
DTXSID3020332	77-92-9	Citric acid	Manufacturing	Wood Product Manufacturing	0.05	-1.771	-2.439	-1.78	0.147	TRUE
DTXSID3020332	77-92-9	Citric acid	Mining, Quarrying, and Oil and Gas Extraction	Support Activities for Mining	0.019	-1.346	-1.995	-1.344	0.643	TRUE
DTXSID3020332	77-92-9	Citric acid	Utilities	Utilities	0.016	-2.008	-2.635	-1.997	-0.285	TRUE
DTXSID3020332	77-92-9	Citric acid	Wholesale Trade	Merchant Wholesalers, Nondurable Goods	0.029	-1.812	-2.444	-1.814	0.158	TRUE
DTXSID3020415	106-93-4	1,2-Dibromoethane	Manufacturing	Petroleum and Coal Products Manufacturing	0.561	0.74	0.111	0.774	2.474	FALSE
DTXSID3020833	1634-04-4	Methyl tert-butyl ether	Manufacturing	Chemical Manufacturing	0.82	1.848	1.168	1.845	3.711	FALSE
DTXSID3020833	1634-04-4	Methyl tert-butyl ether	Manufacturing	Petroleum and Coal Products Manufacturing	0.675	1.16	0.542	1.164	3.036	FALSE
DTXSID3020885	924-42-5	N-Methylolacrylamide	Manufacturing	Chemical Manufacturing	0.438	1.192	0.572	1.208	2.908	TRUE
DTXSID3020889	622-97-9	4-Methylstyrene	Manufacturing	Chemical Manufacturing	0.856	1.061	0.423	1.062	2.863	TRUE
DTXSID3021227	6471-49-4	C.I. Pigment Red 23	Manufacturing	Chemical Manufacturing	0.43	1.182	0.468	1.181	3.086	TRUE
DTXSID3021229	5160-02-01	C.I. Pigment Red 53	Manufacturing	Chemical Manufacturing	0.397	-1.303	-1.953	-1.271	0.458	TRUE
DTXSID3021229	5160-02-01	C.I. Pigment Red 53	Manufacturing	Plastics and Rubber Products Manufacturing	0.189	-1.79	-2.467	-1.792	0.129	TRUE
DTXSID3021229	5160-02-01	C.I. Pigment Red 53	Manufacturing	Printing and Related Support Activities	0.357	-1.215	-1.852	-1.212	0.567	TRUE
DTXSID3021277	110-44-1	2E,4E-Hexadienoic acid	Manufacturing	Beverage and Tobacco Product Manufacturing	0.586	0.095	-0.576	0.103	2.066	TRUE
DTXSID3021304	107-35-7	l-Taurine	Manufacturing	Beverage and Tobacco Product Manufacturing	0.199	-1.5	-2.118	-1.514	0.384	TRUE
DTXSID3021431	108-05-4	Vinyl acetate	Manufacturing	Plastics and Rubber Products Manufacturing	0.438	1.275	0.615	1.264	3.149	FALSE
DTXSID3021435	75-02-5	Vinyl fluoride	Manufacturing	Chemical Manufacturing	0.75	2.418	1.82	2.419	4.314	TRUE
DTXSID3021437	100-40-3	4-Vinylcyclohexene	Manufacturing	Chemical Manufacturing	0.765	0.56	-0.053	0.57	2.444	TRUE
DTXSID3021437	100-40-3	4-Vinylcyclohexene	Manufacturing	Petroleum and Coal Products Manufacturing	0.633	-0.086	-0.757	-0.061	1.714	TRUE
DTXSID3021439	75-38-7	Vinylidene fluoride	Manufacturing	Chemical Manufacturing	0.786	2.095	1.486	2.118	3.93	TRUE
DTXSID3021485	121-91-5	1,3-Benzenedicarboxylic acid	Manufacturing	Chemical Manufacturing	0.752	1.898	1.263	1.844	3.817	TRUE
DTXSID3021485	121-91-5	1,3-Benzenedicarboxylic acid	Manufacturing	Miscellaneous Manufacturing	0.674	1.727	1.051	1.716	3.698	TRUE
DTXSID3021485	121-91-5	1,3-Benzenedicarboxylic acid	Manufacturing	Petroleum and Coal Products Manufacturing	0.529	1.212	0.496	1.218	3.218	TRUE
DTXSID3021485	121-91-5	1,3-Benzenedicarboxylic acid	Manufacturing	Plastics and Rubber Products Manufacturing	0.5	1.45	0.827	1.453	3.261	TRUE
DTXSID3021485	121-91-5	1,3-Benzenedicarboxylic acid	Manufacturing	Printing and Related Support Activities	0.68	1.913	1.299	1.914	3.766	TRUE
DTXSID3021485	121-91-5	1,3-Benzenedicarboxylic acid	Manufacturing	Textile Mills	0.663	1.623	0.96	1.643	3.576	TRUE
DTXSID3021518	110-17-8	Fumaric acid	Manufacturing	Apparel Manufacturing	0.335	1.058	0.396	1.099	2.824	TRUE
DTXSID3021518	110-17-8	Fumaric acid	Manufacturing	Beverage and Tobacco Product Manufacturing	0.31	0.107	-0.631	0.092	2.057	TRUE
DTXSID3021518	110-17-8	Fumaric acid	Manufacturing	Chemical Manufacturing	0.404	1.428	0.792	1.423	3.372	TRUE
DTXSID3021518	110-17-8	Fumaric acid	Manufacturing	Leather and Allied Product Manufacturing	0.517	1.684	1.029	1.714	3.451	TRUE
DTXSID3021518	110-17-8	Fumaric acid	Manufacturing	Plastics and Rubber Products Manufacturing	0.198	0.965	0.285	0.971	2.804	TRUE
DTXSID3021518	110-17-8	Fumaric acid	Manufacturing	Textile Mills	0.352	1.149	0.517	1.133	3.152	TRUE
DTXSID3021641	112-05-0	Nonanoic acid	Manufacturing	Apparel Manufacturing	0.564	-0.459	-1.111	-0.441	1.342	TRUE
DTXSID3021641	112-05-0	Nonanoic acid	Manufacturing	Beverage and Tobacco Product Manufacturing	0.515	-1.487	-2.152	-1.479	0.455	TRUE
DTXSID3021641	112-05-0	Nonanoic acid	Manufacturing	Chemical Manufacturing	0.614	-0.17	-0.814	-0.164	1.609	TRUE
DTXSID3021641	112-05-0	Nonanoic acid	Manufacturing	Leather and Allied Product Manufacturing	0.713	0.089	-0.599	0.125	1.988	TRUE
DTXSID3021641	112-05-0	Nonanoic acid	Manufacturing	Petroleum and Coal Products Manufacturing	0.462	-0.878	-1.573	-0.848	0.929	TRUE
DTXSID3021641	112-05-0	Nonanoic acid	Manufacturing	Plastics and Rubber Products Manufacturing	0.397	-0.637	-1.282	-0.645	1.234	TRUE
DTXSID3021641	112-05-0	Nonanoic acid	Manufacturing	Textile Mills	0.57	-0.436	-1.047	-0.407	1.452	TRUE
DTXSID3021643	124-13-0	Octanal	Manufacturing	Chemical Manufacturing	0.799	0.571	-0.082	0.587	2.38	TRUE
DTXSID3021645	124-07-2	Octanoic acid	Manufacturing	Beverage and Tobacco Product Manufacturing	0.53	-1.101	-1.776	-1.121	0.829	TRUE
DTXSID3021645	124-07-2	Octanoic acid	Manufacturing	Chemical Manufacturing	0.569	0.268	-0.391	0.225	2.15	TRUE
DTXSID3021645	124-07-2	Octanoic acid	Manufacturing	Fabricated Metal Product Manufacturing	0.523	-0.01	-0.669	0.007	1.903	TRUE
DTXSID3021645	124-07-2	Octanoic acid	Manufacturing	Petroleum and Coal Products Manufacturing	0.39	-0.453	-1.069	-0.458	1.328	TRUE
DTXSID3021807	95-47-6	o-Xylene	Manufacturing	Chemical Manufacturing	0.788	1.299	0.66	1.327	3.059	TRUE
DTXSID3021807	95-47-6	o-Xylene	Manufacturing	Petroleum and Coal Products Manufacturing	0.601	0.614	-0.018	0.612	2.472	TRUE
DTXSID3021853	103-76-4	1-Piperazineethanol	Manufacturing	Chemical Manufacturing	0.339	0.548	-0.1	0.516	2.364	TRUE
DTXSID3021853	103-76-4	1-Piperazineethanol	Manufacturing	Petroleum and Coal Products Manufacturing	0.204	-0.111	-0.727	-0.097	1.685	TRUE
DTXSID3021853	103-76-4	1-Piperazineethanol	Manufacturing	Transportation Equipment Manufacturing	0.308	0.32	-0.377	0.335	2.243	TRUE
DTXSID3021932	111-42-2	Diethanolamine	Manufacturing	Petroleum and Coal Products Manufacturing	0.123	-0.09	-0.74	-0.126	1.895	FALSE
DTXSID3021932	111-42-2	Diethanolamine	Manufacturing	Plastics and Rubber Products Manufacturing	0.098	0.21	-0.435	0.174	2.114	FALSE
DTXSID3021936	111-69-3	Hexanedinitrile	Manufacturing	Chemical Manufacturing	0.279	-0.985	-1.611	-0.956	0.82	TRUE
DTXSID3021984	124-22-1	1-Dodecanamine	Manufacturing	Chemical Manufacturing	0.901	1.396	0.796	1.386	3.347	TRUE
DTXSID3021986	126-73-8	Tributyl phosphate	Manufacturing	Chemical Manufacturing	0.505	-1.472	-2.123	-1.455	0.316	FALSE
DTXSID3021986	126-73-8	Tributyl phosphate	Manufacturing	Transportation Equipment Manufacturing	0.455	-1.71	-2.368	-1.679	0.063	FALSE
DTXSID3022164	1745-81-9	2-Allylphenol	Manufacturing	Chemical Manufacturing	0.661	-0.408	-1.07	-0.392	1.501	TRUE
DTXSID3022168	1962-75-0	Dibutyl terephthalate	Manufacturing	Chemical Manufacturing	0.368	-1.196	-1.873	-1.204	0.644	TRUE
DTXSID3022403	131-53-3	2,2'-Dihydroxy-4-methoxybenzophenone	Manufacturing	Plastics and Rubber Products Manufacturing	0.147	-1.423	-2.034	-1.407	0.373	TRUE
DTXSID3022405	131-57-7	2-Hydroxy-4-methoxybenzophenone	Manufacturing	Chemical Manufacturing	0.355	-1.23	-1.855	-1.255	0.608	TRUE
DTXSID3022409	80-09-1	4,4'-Sulfonyldiphenol	Manufacturing	Apparel Manufacturing	0.044	-2.186	-2.82	-2.146	-0.26	TRUE
DTXSID3022409	80-09-1	4,4'-Sulfonyldiphenol	Manufacturing	Leather and Allied Product Manufacturing	0.112	-1.532	-2.156	-1.483	0.301	TRUE
DTXSID3022409	80-09-1	4,4'-Sulfonyldiphenol	Manufacturing	Paper Manufacturing	0.049	-1.874	-2.499	-1.903	-0.099	TRUE
DTXSID3022409	80-09-1	4,4'-Sulfonyldiphenol	Manufacturing	Printing and Related Support Activities	0.042	-1.826	-2.453	-1.832	0.085	TRUE
DTXSID3022409	80-09-1	4,4'-Sulfonyldiphenol	Manufacturing	Textile Mills	0.058	-2.101	-2.722	-2.117	-0.309	TRUE
DTXSID3022536	599-64-4	4-Cumylphenol	Manufacturing	Chemical Manufacturing	0.396	-1.123	-1.792	-1.086	0.806	TRUE
DTXSID3022536	599-64-4	4-Cumylphenol	Manufacturing	Petroleum and Coal Products Manufacturing	0.217	-1.875	-2.556	-1.897	0.021	TRUE
DTXSID3022956	148-18-5	Sodium diethyldithiocarbamate	Utilities	Utilities	0.137	-1.356	-2.039	-1.395	0.67	TRUE
DTXSID3024104	206-44-0	Fluoranthene	Manufacturing	Petroleum and Coal Products Manufacturing	0.446	-1.879	-2.525	-1.86	0.055	TRUE
DTXSID3024237	2691-41-0	Cyclotetramethylenetetranitramine	Manufacturing	Chemical Manufacturing	0.342	-0.642	-1.265	-0.633	1.269	TRUE
DTXSID3024366	121-44-8	Triethylamine	Manufacturing	Apparel Manufacturing	0.684	0.82	0.159	0.844	2.646	FALSE
DTXSID3024366	121-44-8	Triethylamine	Manufacturing	Miscellaneous Manufacturing	0.693	1.002	0.313	1.034	2.851	FALSE
DTXSID3024366	121-44-8	Triethylamine	Manufacturing	Textile Mills	0.673	0.834	0.2	0.836	2.676	FALSE
DTXSID3024368	112-50-5	2-[2-(2-Ethoxyethoxy)ethoxy]ethanol	Manufacturing	Chemical Manufacturing	0.421	-0.026	-0.699	0.019	1.942	TRUE
DTXSID3024449	109-57-9	Allylthiourea	Manufacturing	Chemical Manufacturing	0.381	1.325	0.703	1.35	3.206	TRUE
DTXSID3024449	109-57-9	Allylthiourea	Mining, Quarrying, and Oil and Gas Extraction	Support Activities for Mining	0.121	1.422	0.81	1.401	3.393	TRUE
DTXSID3024497	591-27-5	3-Aminophenol	Manufacturing	Chemical Manufacturing	0.592	1.424	0.8	1.399	3.258	TRUE
DTXSID3024499	123-30-8	4-Aminophenol	Manufacturing	Chemical Manufacturing	0.53	1.073	0.442	1.05	2.811	TRUE
DTXSID3024572	117-61-3	2,2'-Benzidinedisulfonic acid	Manufacturing	Chemical Manufacturing	0.201	-0.849	-1.54	-0.846	1.043	TRUE
DTXSID3024780	4584-49-0	2-Chloropropyldimethylamine hydrochloride	Manufacturing	Chemical Manufacturing	0.748	0.822	0.158	0.789	2.793	TRUE
DTXSID3024869	80-15-9	Cumene hydroperoxide	Manufacturing	Chemical Manufacturing	0.717	0.365	-0.221	0.329	2.184	TRUE
DTXSID3024869	80-15-9	Cumene hydroperoxide	Manufacturing	Miscellaneous Manufacturing	0.6	0.213	-0.38	0.19	2.108	TRUE
DTXSID3024869	80-15-9	Cumene hydroperoxide	Manufacturing	Plastics and Rubber Products Manufacturing	0.463	-0.039	-0.683	-0.061	1.775	TRUE
DTXSID3024869	80-15-9	Cumene hydroperoxide	Manufacturing	Primary Metal Manufacturing	0.597	-0.11	-0.712	-0.104	1.722	TRUE
DTXSID3024944	35691-65-7	1,2-Dibromo-2,4-dicyanobutane	Manufacturing	Chemical Manufacturing	0.594	-0.109	-0.749	-0.142	1.736	TRUE
DTXSID3024994	2893-78-9	Sodium dichloroisocyanurate	Manufacturing	Chemical Manufacturing	0.418	-0.353	-0.983	-0.33	1.426	TRUE
DTXSID3024994	2893-78-9	Sodium dichloroisocyanurate	Utilities	Utilities	0.103	-0.903	-1.597	-0.957	0.985	TRUE
DTXSID3025041	105-58-8	Diethyl carbonate	Manufacturing	Chemical Manufacturing	0.73	1.574	0.911	1.618	3.388	TRUE
DTXSID3025047	112-36-7	Diethylene glycol diethyl ether	Manufacturing	Chemical Manufacturing	0.766	1.087	0.421	1.085	2.831	FALSE
DTXSID3025049	111-77-3	Diethylene glycol monomethyl ether	Manufacturing	Chemical Manufacturing	0.431	0.394	-0.266	0.37	2.219	FALSE
DTXSID3025049	111-77-3	Diethylene glycol monomethyl ether	Manufacturing	Petroleum and Coal Products Manufacturing	0.265	-0.339	-1.001	-0.362	1.623	FALSE
DTXSID3025049	111-77-3	Diethylene glycol monomethyl ether	Manufacturing	Transportation Equipment Manufacturing	0.361	0.165	-0.46	0.196	1.914	FALSE
DTXSID3025122	1119-40-0	Dimethyl glutarate	Manufacturing	Chemical Manufacturing	0.669	1.46	0.869	1.461	3.26	FALSE
DTXSID3025122	1119-40-0	Dimethyl glutarate	Manufacturing	Fabricated Metal Product Manufacturing	0.603	1.155	0.53	1.163	2.921	FALSE
DTXSID3025122	1119-40-0	Dimethyl glutarate	Manufacturing	Miscellaneous Manufacturing	0.635	1.281	0.655	1.29	3.044	FALSE
DTXSID3025122	1119-40-0	Dimethyl glutarate	Manufacturing	Nonmetallic Mineral Product Manufacturing	0.575	1.201	0.552	1.207	3.073	FALSE
DTXSID3025122	1119-40-0	Dimethyl glutarate	Manufacturing	Transportation Equipment Manufacturing	0.636	1.15	0.533	1.156	2.849	FALSE
DTXSID3025122	1119-40-0	Dimethyl glutarate	Utilities	Utilities	0.251	0.857	0.187	0.861	2.748	FALSE
DTXSID3025178	102-06-7	1,3-Diphenylguanidine	Manufacturing	Chemical Manufacturing	0.315	-2.59	-3.246	-2.622	-0.672	TRUE
DTXSID3025178	102-06-7	1,3-Diphenylguanidine	Manufacturing	Plastics and Rubber Products Manufacturing	0.16	-3.073	-3.779	-3.083	-1.187	TRUE
DTXSID3025178	102-06-7	1,3-Diphenylguanidine	Manufacturing	Transportation Equipment Manufacturing	0.275	-2.878	-3.517	-2.879	-1.084	TRUE
DTXSID3025178	102-06-7	1,3-Diphenylguanidine	Utilities	Utilities	0.086	-3.189	-3.821	-3.173	-1.405	TRUE
DTXSID3025417	107-16-4	Hydroxyacetonitrile	Manufacturing	Chemical Manufacturing	0.673	0.479	-0.174	0.512	2.245	TRUE
DTXSID3025461	97-86-9	Isobutyl methacrylate	Manufacturing	Chemical Manufacturing	0.798	0.741	0.139	0.742	2.521	TRUE
DTXSID3025469	123-51-3	Isopentyl alcohol	Manufacturing	Beverage and Tobacco Product Manufacturing	0.694	-0.375	-0.997	-0.359	1.485	FALSE
DTXSID3025469	123-51-3	Isopentyl alcohol	Mining, Quarrying, and Oil and Gas Extraction	Support Activities for Mining	0.447	0.991	0.353	0.978	2.752	FALSE
DTXSID3025590	96-37-7	Methylcyclopentane	Manufacturing	Petroleum and Coal Products Manufacturing	0.568	1.322	0.631	1.308	3.249	FALSE
DTXSID3025708	3333-67-3	Nickel carbonate	Manufacturing	Chemical Manufacturing	0.533	0.448	-0.216	0.423	2.352	TRUE
DTXSID3025708	3333-67-3	Nickel carbonate	Manufacturing	Computer and Electronic Product Manufacturing	0.398	0.134	-0.468	0.133	1.966	TRUE
DTXSID3025708	3333-67-3	Nickel carbonate	Manufacturing	Electrical Equipment, Appliance, and Component Manufacturing	0.428	0.132	-0.454	0.133	1.949	TRUE
DTXSID3025708	3333-67-3	Nickel carbonate	Manufacturing	Primary Metal Manufacturing	0.45	0.031	-0.63	0.041	1.889	TRUE
DTXSID3025881	95-54-5	1,2-Phenylenediamine	Manufacturing	Chemical Manufacturing	0.511	0.734	0.12	0.734	2.569	TRUE
DTXSID3025883	104-49-4	1,4-Diisocyanatobenzene	Manufacturing	Chemical Manufacturing	0.397	-1.242	-1.868	-1.288	0.683	TRUE
DTXSID3025914	6041-94-7	Pigment Red 2	Manufacturing	Chemical Manufacturing	0.148	0.055	-0.626	0.064	1.99	TRUE
DTXSID3025914	6041-94-7	Pigment Red 2	Manufacturing	Printing and Related Support Activities	0.127	0.074	-0.59	0.102	1.92	TRUE
DTXSID3026067	144-83-2	Sulfapyridine	Manufacturing	Chemical Manufacturing	0.163	-1.48	-2.057	-1.488	0.367	TRUE
DTXSID3026142	367-51-1	Sodium thioglycolate	Manufacturing	Apparel Manufacturing	0.692	0.52	-0.136	0.512	2.333	TRUE
DTXSID3026142	367-51-1	Sodium thioglycolate	Manufacturing	Leather and Allied Product Manufacturing	0.818	1.1	0.451	1.133	2.909	TRUE
DTXSID3026142	367-51-1	Sodium thioglycolate	Manufacturing	Textile Mills	0.651	0.528	-0.108	0.53	2.319	TRUE
DTXSID3026279	482-89-3	Indigo dye	Manufacturing	Apparel Manufacturing	0.182	-1.788	-2.433	-1.782	0.057	TRUE
DTXSID3026279	482-89-3	Indigo dye	Manufacturing	Leather and Allied Product Manufacturing	0.296	-1.228	-1.83	-1.197	0.49	TRUE
DTXSID3026279	482-89-3	Indigo dye	Manufacturing	Textile Mills	0.175	-1.715	-2.353	-1.693	0.045	TRUE
DTXSID3026308	95-64-7	3,4-Dimethylaniline	Manufacturing	Chemical Manufacturing	0.657	0.158	-0.498	0.138	2.093	TRUE
DTXSID3026350	64-02-8	Ethylenediaminetetraacetic acid tetrasodium salt	Manufacturing	Beverage and Tobacco Product Manufacturing	0.054	-1.632	-2.307	-1.644	0.3	TRUE
DTXSID3026350	64-02-8	Ethylenediaminetetraacetic acid tetrasodium salt	Manufacturing	Chemical Manufacturing	0.099	-0.267	-0.873	-0.237	1.701	TRUE
DTXSID3026350	64-02-8	Ethylenediaminetetraacetic acid tetrasodium salt	Manufacturing	Miscellaneous Manufacturing	0.063	-0.409	-1.062	-0.417	1.453	TRUE
DTXSID3026350	64-02-8	Ethylenediaminetetraacetic acid tetrasodium salt	Manufacturing	Paper Manufacturing	0.061	-0.249	-0.898	-0.215	1.598	TRUE
DTXSID3026350	64-02-8	Ethylenediaminetetraacetic acid tetrasodium salt	Manufacturing	Plastics and Rubber Products Manufacturing	0.046	-0.692	-1.314	-0.701	1.069	TRUE
DTXSID3026485	79-38-9	Chlorotrifluoroethylene	Manufacturing	Chemical Manufacturing	0.731	0.101	-0.49	0.118	1.891	TRUE
DTXSID3026485	79-38-9	Chlorotrifluoroethylene	Manufacturing	Plastics and Rubber Products Manufacturing	0.549	-0.375	-1.04	-0.362	1.437	TRUE
DTXSID3026514	85-41-6	Phthalimide	Manufacturing	Chemical Manufacturing	0.579	0.51	-0.155	0.5	2.337	TRUE
DTXSID3026514	85-41-6	Phthalimide	Manufacturing	Plastics and Rubber Products Manufacturing	0.311	0.052	-0.628	0.077	1.96	TRUE
DTXSID3026516	85-43-8	Tetrahydrophthalic anhydride	Manufacturing	Chemical Manufacturing	0.319	-0.372	-1.012	-0.369	1.466	TRUE
DTXSID3026560	92-70-6	3-Hydroxy-2-naphthoic acid	Manufacturing	Chemical Manufacturing	0.392	-0.625	-1.269	-0.613	1.347	TRUE
DTXSID3026562	93-68-5	N-(2-Methylphenyl)-3-oxobutanamide	Manufacturing	Chemical Manufacturing	0.242	-1.612	-2.231	-1.634	0.396	TRUE
DTXSID3026564	94-28-0	Triethylene glycol bis(2-ethylhexanoate)	Manufacturing	Chemical Manufacturing	0.576	-0.149	-0.755	-0.147	1.594	TRUE
DTXSID3026564	94-28-0	Triethylene glycol bis(2-ethylhexanoate)	Manufacturing	Miscellaneous Manufacturing	0.48	-0.289	-0.909	-0.292	1.669	TRUE
DTXSID3026564	94-28-0	Triethylene glycol bis(2-ethylhexanoate)	Manufacturing	Petroleum and Coal Products Manufacturing	0.374	-0.842	-1.49	-0.827	0.978	TRUE
DTXSID3026564	94-28-0	Triethylene glycol bis(2-ethylhexanoate)	Manufacturing	Plastics and Rubber Products Manufacturing	0.35	-0.576	-1.175	-0.563	1.262	TRUE
DTXSID3026564	94-28-0	Triethylene glycol bis(2-ethylhexanoate)	Manufacturing	Transportation Equipment Manufacturing	0.51	-0.358	-0.998	-0.373	1.419	TRUE
DTXSID3026566	94-60-0	Dimethyl cyclohexane-1,4-dicarboxylate	Manufacturing	Chemical Manufacturing	0.615	0.034	-0.593	-0.021	1.936	TRUE
DTXSID3026641	99-63-8	1,3-Benzenedicarbonyl dichloride	Manufacturing	Chemical Manufacturing	0.66	0.511	-0.127	0.518	2.448	TRUE
DTXSID3026641	99-63-8	1,3-Benzenedicarbonyl dichloride	Manufacturing	Textile Mills	0.558	0.287	-0.353	0.29	2.112	TRUE
DTXSID3026645	99-87-6	p-Cymene	Manufacturing	Chemical Manufacturing	0.873	1.665	1.039	1.64	3.506	TRUE
DTXSID3026647	99-96-7	4-Hydroxybenzoic acid	Manufacturing	Chemical Manufacturing	0.767	0.967	0.288	0.98	2.859	TRUE
DTXSID3026691	102-76-1	Triacetin	Manufacturing	Apparel Manufacturing	0.276	-0.949	-1.52	-0.976	0.908	TRUE
DTXSID3026691	102-76-1	Triacetin	Manufacturing	Beverage and Tobacco Product Manufacturing	0.297	-1.978	-2.6	-1.978	-0.076	TRUE
DTXSID3026691	102-76-1	Triacetin	Manufacturing	Chemical Manufacturing	0.398	-0.68	-1.268	-0.708	1.148	TRUE
DTXSID3026691	102-76-1	Triacetin	Manufacturing	Fabricated Metal Product Manufacturing	0.361	-0.972	-1.601	-0.97	0.862	TRUE
DTXSID3026691	102-76-1	Triacetin	Manufacturing	Leather and Allied Product Manufacturing	0.519	-0.386	-0.998	-0.395	1.508	TRUE
DTXSID3026691	102-76-1	Triacetin	Manufacturing	Miscellaneous Manufacturing	0.307	-0.783	-1.405	-0.779	1.062	TRUE
DTXSID3026691	102-76-1	Triacetin	Manufacturing	Plastics and Rubber Products Manufacturing	0.192	-1.141	-1.808	-1.136	0.722	TRUE
DTXSID3026691	102-76-1	Triacetin	Manufacturing	Primary Metal Manufacturing	0.315	-1.111	-1.732	-1.116	0.637	TRUE
DTXSID3026691	102-76-1	Triacetin	Manufacturing	Printing and Related Support Activities	0.366	-0.632	-1.246	-0.63	1.216	TRUE
DTXSID3026691	102-76-1	Triacetin	Manufacturing	Textile Mills	0.33	-0.894	-1.506	-0.911	0.9	TRUE
DTXSID3026697	103-24-2	Bis(2-ethylhexyl) nonanedioate	Manufacturing	Chemical Manufacturing	0.032	-1.19	-1.903	-1.228	0.934	TRUE
DTXSID3026697	103-24-2	Bis(2-ethylhexyl) nonanedioate	Manufacturing	Petroleum and Coal Products Manufacturing	0.014	-1.88	-2.605	-1.927	0.379	TRUE
DTXSID3026697	103-24-2	Bis(2-ethylhexyl) nonanedioate	Manufacturing	Plastics and Rubber Products Manufacturing	0.03	-1.615	-2.311	-1.678	0.539	TRUE
DTXSID3026722	105-64-6	Diisopropyl peroxydicarbonate	Manufacturing	Chemical Manufacturing	0.777	0.385	-0.237	0.397	2.173	TRUE
DTXSID3026722	105-64-6	Diisopropyl peroxydicarbonate	Manufacturing	Miscellaneous Manufacturing	0.768	0.178	-0.484	0.211	2.021	TRUE
DTXSID3026724	105-76-0	Dibutyl maleate	Manufacturing	Apparel Manufacturing	0.466	-1.375	-2.022	-1.355	0.386	TRUE
DTXSID3026724	105-76-0	Dibutyl maleate	Manufacturing	Chemical Manufacturing	0.534	-1.056	-1.678	-1.014	0.805	TRUE
DTXSID3026724	105-76-0	Dibutyl maleate	Manufacturing	Leather and Allied Product Manufacturing	0.643	-0.775	-1.419	-0.78	0.968	TRUE
DTXSID3026724	105-76-0	Dibutyl maleate	Manufacturing	Petroleum and Coal Products Manufacturing	0.353	-1.698	-2.371	-1.714	0.083	TRUE
DTXSID3026724	105-76-0	Dibutyl maleate	Manufacturing	Textile Mills	0.47	-1.336	-1.929	-1.339	0.602	TRUE
DTXSID3026724	105-76-0	Dibutyl maleate	Manufacturing	Transportation Equipment Manufacturing	0.462	-1.29	-1.943	-1.303	0.581	TRUE
DTXSID3026726	106-22-9	Citronellol	Manufacturing	Chemical Manufacturing	0.67	-0.796	-1.403	-0.812	1.018	TRUE
DTXSID3026728	106-25-2	(2Z)-3,7-Dimethylocta-2,6-dien-1-ol	Manufacturing	Chemical Manufacturing	0.549	-1.306	-1.982	-1.308	0.488	TRUE
DTXSID3026728	106-25-2	(2Z)-3,7-Dimethylocta-2,6-dien-1-ol	Manufacturing	Miscellaneous Manufacturing	0.467	-1.516	-2.088	-1.552	0.273	TRUE
DTXSID3026770	107-56-2	Isopropyl phosphorodithioate	Mining, Quarrying, and Oil and Gas Extraction	Support Activities for Mining	0.291	-0.443	-1.041	-0.428	1.274	TRUE
DTXSID3026930	112-85-6	Docosanoic acid	Manufacturing	Chemical Manufacturing	0.194	-0.5	-1.166	-0.517	1.641	TRUE
DTXSID3026930	112-85-6	Docosanoic acid	Manufacturing	Petroleum and Coal Products Manufacturing	0.095	-1.244	-1.948	-1.263	0.746	TRUE
DTXSID3027033	124-70-9	Silane, dichloroethenylmethyl-	Manufacturing	Chemical Manufacturing	0.862	2.622	1.923	2.601	4.497	TRUE
DTXSID3027037	126-33-0	Sulfolane	Manufacturing	Chemical Manufacturing	0.423	0.628	-0.021	0.618	2.489	TRUE
DTXSID3027037	126-33-0	Sulfolane	Manufacturing	Computer and Electronic Product Manufacturing	0.328	0.281	-0.419	0.295	2.219	TRUE
DTXSID3027037	126-33-0	Sulfolane	Manufacturing	Petroleum and Coal Products Manufacturing	0.274	-0.101	-0.745	-0.091	1.728	TRUE
DTXSID3027039	126-58-9	Dipentaerythritol	Manufacturing	Chemical Manufacturing	0.137	0.011	-0.618	-0.002	1.763	TRUE
DTXSID3027039	126-58-9	Dipentaerythritol	Manufacturing	Petroleum and Coal Products Manufacturing	0.089	-0.692	-1.44	-0.671	1.276	TRUE
DTXSID3027039	126-58-9	Dipentaerythritol	Manufacturing	Plastics and Rubber Products Manufacturing	0.073	-0.379	-0.99	-0.373	1.471	TRUE
DTXSID3027085	141-17-3	Bis[2-(2-butoxyethoxy)ethyl] adipate	Manufacturing	Apparel Manufacturing	0.367	-1.592	-2.238	-1.577	0.186	TRUE
DTXSID3027085	141-17-3	Bis[2-(2-butoxyethoxy)ethyl] adipate	Manufacturing	Chemical Manufacturing	0.476	-1.277	-1.907	-1.28	0.418	TRUE
DTXSID3027085	141-17-3	Bis[2-(2-butoxyethoxy)ethyl] adipate	Manufacturing	Leather and Allied Product Manufacturing	0.576	-0.966	-1.599	-0.984	0.923	TRUE
DTXSID3027085	141-17-3	Bis[2-(2-butoxyethoxy)ethyl] adipate	Manufacturing	Plastics and Rubber Products Manufacturing	0.246	-1.673	-2.286	-1.65	0.09	TRUE
DTXSID3027085	141-17-3	Bis[2-(2-butoxyethoxy)ethyl] adipate	Manufacturing	Textile Mills	0.405	-1.505	-2.15	-1.509	0.428	TRUE
DTXSID3027089	141-52-6	Ethanol, sodium salt	Manufacturing	Chemical Manufacturing	0.763	1.214	0.561	1.19	3.115	TRUE
DTXSID3027089	141-52-6	Ethanol, sodium salt	Manufacturing	Plastics and Rubber Products Manufacturing	0.55	0.754	0.088	0.799	2.625	TRUE
DTXSID3027112	143-29-3	Bis(butoxyethoxyethoxy)methane	Manufacturing	Chemical Manufacturing	0.775	0.185	-0.513	0.173	2.064	TRUE
DTXSID3027112	143-29-3	Bis(butoxyethoxyethoxy)methane	Manufacturing	Petroleum and Coal Products Manufacturing	0.585	-0.531	-1.2	-0.562	1.512	TRUE
DTXSID3027112	143-29-3	Bis(butoxyethoxyethoxy)methane	Manufacturing	Plastics and Rubber Products Manufacturing	0.559	-0.296	-0.996	-0.262	1.569	TRUE
DTXSID3027116	144-79-6	Chloro(methyl)diphenylsilane	Manufacturing	Chemical Manufacturing	0.654	0.261	-0.37	0.249	2.134	TRUE
DTXSID3027160	504-60-9	1,3-Pentadiene	Manufacturing	Chemical Manufacturing	0.492	1.875	1.224	1.874	3.739	TRUE
DTXSID3027160	504-60-9	1,3-Pentadiene	Manufacturing	Printing and Related Support Activities	0.434	1.873	1.267	1.898	3.674	TRUE
DTXSID3027164	506-93-4	Guanidine nitrate	Manufacturing	Chemical Manufacturing	0.353	1.151	0.502	1.151	3.095	TRUE
DTXSID3027164	506-93-4	Guanidine nitrate	Manufacturing	Transportation Equipment Manufacturing	0.282	0.904	0.3	0.935	2.647	TRUE
DTXSID3027241	611-19-8	2-Chlorobenzyl chloride	Manufacturing	Chemical Manufacturing	0.671	0.719	0.102	0.716	2.45	TRUE
DTXSID3027247	617-94-7	2-Phenylpropan-2-ol	Manufacturing	Chemical Manufacturing	0.673	-0.294	-0.863	-0.297	1.472	TRUE
DTXSID3027247	617-94-7	2-Phenylpropan-2-ol	Manufacturing	Miscellaneous Manufacturing	0.583	-0.469	-1.127	-0.463	1.395	TRUE
DTXSID3027247	617-94-7	2-Phenylpropan-2-ol	Manufacturing	Plastics and Rubber Products Manufacturing	0.429	-0.743	-1.349	-0.762	1.049	TRUE
DTXSID3027293	688-84-6	2-Ethylhexyl 2-methyl-2-propenoate	Manufacturing	Chemical Manufacturing	0.722	-0.127	-0.739	-0.124	1.75	TRUE
DTXSID3027297	693-23-2	Dodecanedioic acid	Manufacturing	Chemical Manufacturing	0.395	-0.999	-1.63	-0.983	0.81	TRUE
DTXSID3027322	830-13-7	Cyclododecanone	Manufacturing	Chemical Manufacturing	0.734	0.259	-0.378	0.272	2.071	TRUE
DTXSID3027328	870-72-4	Sodium hydroxymethanesulfonate	Manufacturing	Chemical Manufacturing	0.496	0.485	-0.184	0.469	2.408	TRUE
DTXSID3027328	870-72-4	Sodium hydroxymethanesulfonate	Manufacturing	Fabricated Metal Product Manufacturing	0.427	0.239	-0.447	0.182	2.094	TRUE
DTXSID3027328	870-72-4	Sodium hydroxymethanesulfonate	Manufacturing	Miscellaneous Manufacturing	0.414	0.358	-0.24	0.36	2.114	TRUE
DTXSID3027328	870-72-4	Sodium hydroxymethanesulfonate	Manufacturing	Primary Metal Manufacturing	0.441	0.019	-0.624	0.011	1.89	TRUE
DTXSID3027370	1185-55-3	Trimethoxymethylsilane	Manufacturing	Chemical Manufacturing	0.779	1.213	0.56	1.212	3.061	TRUE
DTXSID3027370	1185-55-3	Trimethoxymethylsilane	Manufacturing	Electrical Equipment, Appliance, and Component Manufacturing	0.659	0.909	0.295	0.912	2.698	TRUE
DTXSID3027370	1185-55-3	Trimethoxymethylsilane	Manufacturing	Plastics and Rubber Products Manufacturing	0.527	0.746	0.108	0.715	2.618	TRUE
DTXSID3027407	1498-51-7	Ethyl dichlorophosphate	Manufacturing	Chemical Manufacturing	0.729	-0.485	-1.107	-0.481	1.389	TRUE
DTXSID3027451	1984-06-01	Sodium octanoate	Manufacturing	Chemical Manufacturing	0.62	0.234	-0.387	0.261	2.163	TRUE
DTXSID3027451	1984-06-01	Sodium octanoate	Manufacturing	Printing and Related Support Activities	0.603	0.276	-0.374	0.276	2.137	TRUE
DTXSID3027530	3290-92-4	Trimethylolpropane trimethacrylate	Manufacturing	Chemical Manufacturing	0.498	-0.877	-1.483	-0.868	0.888	TRUE
DTXSID3027530	3290-92-4	Trimethylolpropane trimethacrylate	Manufacturing	Computer and Electronic Product Manufacturing	0.361	-1.229	-1.859	-1.25	0.671	TRUE
DTXSID3027530	3290-92-4	Trimethylolpropane trimethacrylate	Manufacturing	Plastics and Rubber Products Manufacturing	0.287	-1.335	-1.924	-1.283	0.571	TRUE
DTXSID3027534	3327-22-8	(3-Chloro-2-hydroxypropyl)trimethylammonium chloride	Manufacturing	Chemical Manufacturing	0.684	1.374	0.759	1.389	3.13	TRUE
DTXSID3027536	3386-33-2	Octadecyl chloride	Manufacturing	Chemical Manufacturing	0.145	-1.191	-1.932	-1.199	0.916	TRUE
DTXSID3027580	4860-03-01	1-Chlorohexadecane	Manufacturing	Chemical Manufacturing	0.325	-0.727	-1.408	-0.748	1.399	TRUE
DTXSID3027582	4948-28-1	cis-2-Pinanol	Manufacturing	Chemical Manufacturing	0.737	-0.151	-0.786	-0.145	1.599	TRUE
DTXSID3027584	4979-32-2	N,N-Dicyclohexyl-2-benzothiazolesulfenamide	Manufacturing	Plastics and Rubber Products Manufacturing	0.115	-2.052	-2.699	-2.064	-0.258	TRUE
DTXSID3027584	4979-32-2	N,N-Dicyclohexyl-2-benzothiazolesulfenamide	Manufacturing	Transportation Equipment Manufacturing	0.218	-1.867	-2.512	-1.864	0.09	TRUE
DTXSID3027584	4979-32-2	N,N-Dicyclohexyl-2-benzothiazolesulfenamide	Utilities	Utilities	0.057	-2.142	-2.81	-2.134	-0.163	TRUE
DTXSID3027586	5039-78-1	(2-(Methacryloyloxy)ethyl)trimethylammonium chloride	Manufacturing	Chemical Manufacturing	0.813	1.747	1.076	1.77	3.518	TRUE
DTXSID3027586	5039-78-1	(2-(Methacryloyloxy)ethyl)trimethylammonium chloride	Manufacturing	Miscellaneous Manufacturing	0.762	1.656	1.049	1.661	3.568	TRUE
DTXSID3027611	5994-61-6	Glycine, N-(carboxymethyl)-N-(phosphonomethyl)-	Manufacturing	Chemical Manufacturing	0.083	-0.831	-1.471	-0.838	1.127	TRUE
DTXSID3027613	6028-47-3	O,O-Bis(4-methylpentan-2-yl) S-hydrogen phosphorodithioate	Manufacturing	Petroleum and Coal Products Manufacturing	0.357	-1.295	-1.94	-1.308	0.697	TRUE
DTXSID3027617	6289-46-9	Dimethyl succinylsuccinate	Manufacturing	Chemical Manufacturing	0.301	-0.389	-1.055	-0.405	1.375	TRUE
DTXSID3027748	13528-88-6	Disilane, 1,1,2-trichloro-1,2,2-trimethyl-	Manufacturing	Chemical Manufacturing	0.942	2.817	2.2	2.788	4.645	TRUE
DTXSID3027792	17689-77-9	Ethyltriacetoxysilane	Manufacturing	Chemical Manufacturing	0.433	-0.728	-1.356	-0.716	1.16	TRUE
DTXSID3027798	18328-90-0	N-Ethyl-2-methylallylamine	Manufacturing	Chemical Manufacturing	0.58	-0.698	-1.355	-0.688	1.223	TRUE
DTXSID3027821	22527-63-5	2,2,4-Trimethyl-1,3- pentanediol diisobutyrate	Manufacturing	Chemical Manufacturing	0.41	-1.323	-1.93	-1.325	0.54	TRUE
DTXSID3027823	22984-54-9	Methyltri(2-butanoneoximyl)silane	Manufacturing	Chemical Manufacturing	0.445	-1.784	-2.467	-1.72	0.032	TRUE
DTXSID3027823	22984-54-9	Methyltri(2-butanoneoximyl)silane	Manufacturing	Plastics and Rubber Products Manufacturing	0.245	-2.188	-2.834	-2.198	-0.198	TRUE
DTXSID3027823	22984-54-9	Methyltri(2-butanoneoximyl)silane	Wholesale Trade	Merchant Wholesalers, Nondurable Goods	0.24	-2.15	-2.785	-2.217	-0.175	TRUE
DTXSID3027827	23500-79-0	Phenol, 3-(chloromethyl)-6-(1,1-dimethylethyl)-2,4-dimethyl-	Manufacturing	Chemical Manufacturing	0.584	-0.69	-1.283	-0.722	1.107	TRUE
DTXSID3027829	23783-42-8	2,5,8,11-Tetraoxatridecan-13-ol	Manufacturing	Chemical Manufacturing	0.31	-0.649	-1.316	-0.67	1.32	TRUE
DTXSID3027829	23783-42-8	2,5,8,11-Tetraoxatridecan-13-ol	Manufacturing	Petroleum and Coal Products Manufacturing	0.16	-1.277	-1.926	-1.296	0.524	TRUE
DTXSID3027829	23783-42-8	2,5,8,11-Tetraoxatridecan-13-ol	Manufacturing	Transportation Equipment Manufacturing	0.26	-0.904	-1.567	-0.906	1.036	TRUE
DTXSID3028001	38103-06-9	4,4'-(4,4'-Isopropylidenediphenoxy)bisphthalic dianhydride	Manufacturing	Chemical Manufacturing	0.083	-1.871	-2.517	-1.834	-0.023	TRUE
DTXSID3028003	38321-18-5	Ethanol, 2-(2-butoxyethoxy)-, sodium salt	Manufacturing	Chemical Manufacturing	0.425	-0.684	-1.279	-0.691	1.161	TRUE
DTXSID3028897	68938-79-4	Potassium sodium 2,6-dichlorosalicylate	Manufacturing	Chemical Manufacturing	0.709	0.318	-0.326	0.306	2.229	TRUE
DTXSID3028899	68938-81-8	Potassium 2,5-dichlorophenolate	Manufacturing	Chemical Manufacturing	0.698	-0.107	-0.719	-0.085	1.57	TRUE
DTXSID3029150	115-70-8	2-Amino-2-ethyl-1,3-propanediol	Manufacturing	Chemical Manufacturing	0.354	1.018	0.309	1.013	2.934	TRUE
DTXSID3029154	120-92-3	Cyclopentanone	Manufacturing	Chemical Manufacturing	0.685	1.253	0.574	1.281	3.097	TRUE
DTXSID3029154	120-92-3	Cyclopentanone	Manufacturing	Computer and Electronic Product Manufacturing	0.556	0.948	0.296	0.906	3.028	TRUE
DTXSID3029154	120-92-3	Cyclopentanone	Manufacturing	Miscellaneous Manufacturing	0.618	1.097	0.47	1.076	2.953	TRUE
DTXSID3029231	2163-42-0	2-Methylpropane-1,3-diol	Manufacturing	Chemical Manufacturing	0.554	1.147	0.479	1.141	2.968	TRUE
DTXSID3029231	2163-42-0	2-Methylpropane-1,3-diol	Manufacturing	Plastics and Rubber Products Manufacturing	0.336	0.692	0.053	0.64	2.534	TRUE
DTXSID3029233	2421-28-5	Benzophenonetetracarboxylic dianhydride	Manufacturing	Chemical Manufacturing	0.143	0.157	-0.459	0.129	1.939	FALSE
DTXSID3029237	2530-85-0	3-(Trimethoxysilyl)propyl methacrylate	Manufacturing	Chemical Manufacturing	0.521	-0.644	-1.281	-0.647	1.112	TRUE
DTXSID3029237	2530-85-0	3-(Trimethoxysilyl)propyl methacrylate	Manufacturing	Miscellaneous Manufacturing	0.468	-0.695	-1.372	-0.7	1.314	TRUE
DTXSID3029237	2530-85-0	3-(Trimethoxysilyl)propyl methacrylate	Manufacturing	Plastics and Rubber Products Manufacturing	0.287	-1.048	-1.659	-1.054	0.797	TRUE
DTXSID3029237	2530-85-0	3-(Trimethoxysilyl)propyl methacrylate	Manufacturing	Transportation Equipment Manufacturing	0.434	-0.848	-1.42	-0.845	0.939	TRUE
DTXSID3029239	2717-15-9	9-Octadecenoic acid (9Z)-, compd. with 2,2',2''-nitrilotris[ethanol] (1:1)	Manufacturing	Chemical Manufacturing	0.129	-2.749	-3.438	-2.78	-0.768	TRUE
DTXSID3029239	2717-15-9	9-Octadecenoic acid (9Z)-, compd. with 2,2',2''-nitrilotris[ethanol] (1:1)	Manufacturing	Fabricated Metal Product Manufacturing	0.108	-2.99	-3.663	-3.025	-0.97	TRUE
DTXSID3029285	7327-60-8	2,2',2''-Nitrilotrisacetonitrile	Manufacturing	Chemical Manufacturing	0.58	1.272	0.611	1.28	3.119	TRUE
DTXSID3029287	7529-22-8	4-Methylmorpholine 4-oxide	Manufacturing	Chemical Manufacturing	0.66	1.898	1.26	1.887	3.707	TRUE
DTXSID3029287	7529-22-8	4-Methylmorpholine 4-oxide	Manufacturing	Textile Mills	0.592	1.619	0.948	1.641	3.355	TRUE
DTXSID3029287	7529-22-8	4-Methylmorpholine 4-oxide	Utilities	Utilities	0.229	1.337	0.644	1.302	3.268	TRUE
DTXSID3029289	7747-35-5	7a-Ethyldihydro-1H,3H,5H-oxazolo(3,4-c)oxazole	Manufacturing	Apparel Manufacturing	0.617	0.971	0.345	0.997	2.68	TRUE
DTXSID3029289	7747-35-5	7a-Ethyldihydro-1H,3H,5H-oxazolo(3,4-c)oxazole	Manufacturing	Chemical Manufacturing	0.69	1.338	0.706	1.287	3.152	TRUE
DTXSID3029289	7747-35-5	7a-Ethyldihydro-1H,3H,5H-oxazolo(3,4-c)oxazole	Manufacturing	Leather and Allied Product Manufacturing	0.776	1.655	1.068	1.637	3.359	TRUE
DTXSID3029289	7747-35-5	7a-Ethyldihydro-1H,3H,5H-oxazolo(3,4-c)oxazole	Manufacturing	Textile Mills	0.655	1.1	0.451	1.121	3.024	TRUE
DTXSID3029289	7747-35-5	7a-Ethyldihydro-1H,3H,5H-oxazolo(3,4-c)oxazole	Manufacturing	Wood Product Manufacturing	0.596	1.041	0.437	1.077	2.776	TRUE
DTXSID3029312	16712-64-4	6-Hydroxy-2-naphthoic acid	Manufacturing	Chemical Manufacturing	0.43	-0.438	-1.109	-0.419	1.421	TRUE
DTXSID3029318	19910-65-7	Bis-sec-butyl peroxydicarbonate	Manufacturing	Chemical Manufacturing	0.709	-0.356	-0.981	-0.331	1.438	TRUE
DTXSID3029318	19910-65-7	Bis-sec-butyl peroxydicarbonate	Manufacturing	Miscellaneous Manufacturing	0.676	-0.447	-1.118	-0.441	1.542	TRUE
DTXSID3029318	19910-65-7	Bis-sec-butyl peroxydicarbonate	Manufacturing	Plastics and Rubber Products Manufacturing	0.511	-0.785	-1.409	-0.788	1.22	TRUE
DTXSID3029362	40372-72-3	4,4,15,15-Tetraethoxy-3,16-dioxa-8,9,10,11-tetrathia-4,15-disilaoctadecane	Manufacturing	Chemical Manufacturing	0.299	-0.531	-1.177	-0.566	1.326	TRUE
DTXSID3029362	40372-72-3	4,4,15,15-Tetraethoxy-3,16-dioxa-8,9,10,11-tetrathia-4,15-disilaoctadecane	Manufacturing	Plastics and Rubber Products Manufacturing	0.171	-0.961	-1.566	-0.94	0.824	TRUE
DTXSID3029362	40372-72-3	4,4,15,15-Tetraethoxy-3,16-dioxa-8,9,10,11-tetrathia-4,15-disilaoctadecane	Manufacturing	Transportation Equipment Manufacturing	0.236	-0.763	-1.402	-0.733	1.09	TRUE
DTXSID3029362	40372-72-3	4,4,15,15-Tetraethoxy-3,16-dioxa-8,9,10,11-tetrathia-4,15-disilaoctadecane	Utilities	Utilities	0.058	-1.056	-1.738	-1.06	0.82	TRUE
DTXSID3029364	41317-15-1	4-Methoxy-2-methyl-N-phenylaniline	Manufacturing	Chemical Manufacturing	0.374	-1.271	-1.883	-1.299	0.545	TRUE
DTXSID3029368	50849-47-3	Benzaldehyde, 2-hydroxy-5-nonyl-, oxime	Mining, Quarrying, and Oil and Gas Extraction	Support Activities for Mining	0.157	-0.623	-1.223	-0.627	1.161	TRUE
DTXSID3029572	98730-04-2	2,2-Dichloro-1-(3-methyl-2,3-dihydro-4H-1,4-benzoxazin-4-yl)ethanone	Manufacturing	Chemical Manufacturing	0.37	-1.279	-1.887	-1.293	0.485	TRUE
DTXSID3029574	111960-92-0	N,N,N',N'-Tetrabutyl-N,N'-diethyl-1,6-hexanediaminium dihydroxide	Manufacturing	Chemical Manufacturing	0.814	2.37	1.723	2.389	4.295	TRUE
DTXSID3029576	121144-97-6	Thiophene-3-ol, 2,4-dimethyl-	Manufacturing	Chemical Manufacturing	0.645	0.425	-0.202	0.39	2.378	TRUE
DTXSID3029607	109-16-0	Triethylene glycol dimethacrylate	Manufacturing	Chemical Manufacturing	0.381	-1.247	-1.907	-1.289	0.619	TRUE
DTXSID3029607	109-16-0	Triethylene glycol dimethacrylate	Manufacturing	Computer and Electronic Product Manufacturing	0.28	-1.537	-2.191	-1.538	0.285	TRUE
DTXSID3029609	109-92-2	Ethene, ethoxy-	Manufacturing	Chemical Manufacturing	0.663	1.397	0.789	1.414	3.191	TRUE
DTXSID3029651	1633-05-2	Carbonic acid, strontium salt (1:1)	Manufacturing	Chemical Manufacturing	0.57	0.44	-0.183	0.42	2.222	TRUE
DTXSID3029651	1633-05-2	Carbonic acid, strontium salt (1:1)	Manufacturing	Electrical Equipment, Appliance, and Component Manufacturing	0.402	0.145	-0.49	0.15	1.967	TRUE
DTXSID3029651	1633-05-2	Carbonic acid, strontium salt (1:1)	Manufacturing	Fabricated Metal Product Manufacturing	0.491	0.197	-0.434	0.205	2.062	TRUE
DTXSID3029651	1633-05-2	Carbonic acid, strontium salt (1:1)	Manufacturing	Nonmetallic Mineral Product Manufacturing	0.472	0.273	-0.376	0.245	2.144	TRUE
DTXSID3029651	1633-05-2	Carbonic acid, strontium salt (1:1)	Manufacturing	Primary Metal Manufacturing	0.432	-0.015	-0.682	-0.001	1.775	TRUE
DTXSID3029651	1633-05-2	Carbonic acid, strontium salt (1:1)	Manufacturing	Printing and Related Support Activities	0.513	0.521	-0.098	0.507	2.47	TRUE
DTXSID3029651	1633-05-2	Carbonic acid, strontium salt (1:1)	Mining, Quarrying, and Oil and Gas Extraction	Support Activities for Mining	0.202	0.55	-0.1	0.591	2.359	TRUE
DTXSID3029653	1762-95-4	Thiocyanic acid, ammonium salt	Manufacturing	Chemical Manufacturing	0.874	0.919	0.244	0.916	2.806	TRUE
DTXSID3029653	1762-95-4	Thiocyanic acid, ammonium salt	Manufacturing	Miscellaneous Manufacturing	0.848	0.669	0.026	0.685	2.532	TRUE
DTXSID3029653	1762-95-4	Thiocyanic acid, ammonium salt	Manufacturing	Printing and Related Support Activities	0.863	0.894	0.237	0.877	2.769	TRUE
DTXSID3029655	2403-88-5	2,2,6,6-Tetramethyl- 4-piperidinol	Manufacturing	Chemical Manufacturing	0.543	0.224	-0.39	0.202	2.06	TRUE
DTXSID3029736	15630-89-4	Carbonic acid disodium salt, compd. with hydrogen peroxide (H2O2) (2:3)	Manufacturing	Chemical Manufacturing	0.54	0.49	-0.122	0.482	2.366	TRUE
DTXSID3033276	29911-27-1	Butyl dipropasol solvent	Manufacturing	Chemical Manufacturing	0.507	-0.991	-1.664	-1.012	0.927	TRUE
DTXSID3033276	29911-27-1	Butyl dipropasol solvent	Manufacturing	Transportation Equipment Manufacturing	0.434	-1.199	-1.856	-1.192	0.68	TRUE
DTXSID3034909	126-96-5	Sodium diacetate	Manufacturing	Beverage and Tobacco Product Manufacturing	0.81	-0.355	-1.064	-0.36	1.624	TRUE
DTXSID3035341	77-48-5	1,3-Dibromo-5,5-dimethylhydantoin	Manufacturing	Chemical Manufacturing	0.605	0.437	-0.243	0.447	2.142	TRUE
DTXSID3036105	88-41-5	2-tert-Butylcyclohexyl acetate	Manufacturing	Chemical Manufacturing	0.727	0.223	-0.421	0.207	2.042	TRUE
DTXSID3036105	88-41-5	2-tert-Butylcyclohexyl acetate	Manufacturing	Miscellaneous Manufacturing	0.665	0.063	-0.568	0.082	1.893	TRUE
DTXSID3036238	471-34-1	Calcium carbonate	Manufacturing	Beverage and Tobacco Product Manufacturing	0.431	-0.861	-1.507	-0.868	1.097	FALSE
DTXSID3036238	471-34-1	Calcium carbonate	Manufacturing	Computer and Electronic Product Manufacturing	0.404	0.203	-0.448	0.185	2	FALSE
DTXSID3036238	471-34-1	Calcium carbonate	Manufacturing	Miscellaneous Manufacturing	0.442	0.335	-0.313	0.304	2.246	FALSE
DTXSID3036238	471-34-1	Calcium carbonate	Manufacturing	Paper Manufacturing	0.475	0.441	-0.203	0.46	2.186	FALSE
DTXSID3036238	471-34-1	Calcium carbonate	Manufacturing	Petroleum and Coal Products Manufacturing	0.333	-0.254	-0.974	-0.236	1.631	FALSE
DTXSID3036238	471-34-1	Calcium carbonate	Manufacturing	Primary Metal Manufacturing	0.445	0.033	-0.59	0.01	1.888	FALSE
DTXSID3036238	471-34-1	Calcium carbonate	Manufacturing	Printing and Related Support Activities	0.514	0.492	-0.121	0.508	2.249	FALSE
DTXSID3036238	471-34-1	Calcium carbonate	Mining, Quarrying, and Oil and Gas Extraction	Support Activities for Mining	0.232	0.522	-0.145	0.529	2.39	FALSE
DTXSID3036238	471-34-1	Calcium carbonate	Utilities	Utilities	0.152	-0.104	-0.752	-0.121	1.796	FALSE
DTXSID3036288	5333-42-6	2-Octyl-1-dodecanol	Manufacturing	Chemical Manufacturing	0.195	-0.385	-1.08	-0.371	1.663	TRUE
DTXSID3036442	5964-35-2	Tetrapotassium ethylenediaminetetraacetate	Manufacturing	Chemical Manufacturing	0.081	-0.221	-0.869	-0.192	1.648	TRUE
DTXSID30365139	25601-41-6	methyl 9-decenoate	Manufacturing	Chemical Manufacturing	0.782	0.017	-0.605	0.029	1.95	TRUE
DTXSID3037672	156-54-7	Sodium butyrate	Manufacturing	Paper Manufacturing	0.435	0.836	0.205	0.836	2.55	TRUE
DTXSID3037757	112-45-8	10-Undecen-1-al	Manufacturing	Chemical Manufacturing	0.835	0.446	-0.168	0.438	2.403	TRUE
DTXSID3038771	565-80-0	2,4-Dimethylpentan-3-one	Manufacturing	Chemical Manufacturing	0.79	1.047	0.444	1.037	2.828	TRUE
DTXSID3038800	2052-15-5	Butyl 4-oxopentanoate	Manufacturing	Miscellaneous Manufacturing	0.682	0.279	-0.302	0.297	2.042	TRUE
DTXSID3040697	118-69-4	2,6-Dichlorotoluene	Manufacturing	Chemical Manufacturing	0.691	0.624	0.001	0.642	2.523	TRUE
DTXSID3040728	107-66-4	Phosphoric acid, dibutyl ester	Manufacturing	Apparel Manufacturing	0.544	0.222	-0.408	0.203	2.083	FALSE
DTXSID3040728	107-66-4	Phosphoric acid, dibutyl ester	Manufacturing	Chemical Manufacturing	0.613	0.607	-0.047	0.63	2.402	FALSE
DTXSID3040728	107-66-4	Phosphoric acid, dibutyl ester	Manufacturing	Leather and Allied Product Manufacturing	0.7	0.787	0.134	0.794	2.62	FALSE
DTXSID3040728	107-66-4	Phosphoric acid, dibutyl ester	Manufacturing	Textile Mills	0.518	0.38	-0.253	0.384	2.224	FALSE
DTXSID3041241	6413-10-01	1,3-Dioxolane-2-acetic acid, 2-methyl-, ethyl ester	Manufacturing	Chemical Manufacturing	0.676	0.491	-0.206	0.46	2.459	TRUE
DTXSID3041243	2372-82-9	N-(3-Aminopropyl)-N-dodecylpropane-1,3-diamine	Manufacturing	Chemical Manufacturing	0.442	-0.808	-1.482	-0.866	1.066	TRUE
DTXSID3041247	120-46-7	1,3-Diphenyl-1,3-propanedione	Manufacturing	Chemical Manufacturing	0.188	-1.622	-2.249	-1.648	0.368	TRUE
DTXSID3041247	120-46-7	1,3-Diphenyl-1,3-propanedione	Manufacturing	Petroleum and Coal Products Manufacturing	0.096	-2.294	-2.936	-2.282	-0.44	TRUE
DTXSID3041247	120-46-7	1,3-Diphenyl-1,3-propanedione	Manufacturing	Plastics and Rubber Products Manufacturing	0.086	-2.103	-2.747	-2.1	-0.185	TRUE
DTXSID3041247	120-46-7	1,3-Diphenyl-1,3-propanedione	Manufacturing	Primary Metal Manufacturing	0.169	-2.1	-2.742	-2.099	-0.202	TRUE
DTXSID3041249	41098-56-0	Hexasodium 2,2'-(vinylenebis((3-sulphonato-4,1-phenylene)imino(6-(diethylamino)-1,3,5-triazine-4,2-diyl)imino))bis(benzene-1,4-disulphonate)	Manufacturing	Chemical Manufacturing	0.164	-2.769	-3.428	-2.811	-0.733	TRUE
DTXSID3041249	41098-56-0	Hexasodium 2,2'-(vinylenebis((3-sulphonato-4,1-phenylene)imino(6-(diethylamino)-1,3,5-triazine-4,2-diyl)imino))bis(benzene-1,4-disulphonate)	Manufacturing	Paper Manufacturing	0.096	-2.837	-3.473	-2.821	-1.006	TRUE
DTXSID3041451	2495-39-8	2-Propene-1-sulfonic acid, sodium salt	Manufacturing	Chemical Manufacturing	0.54	1.177	0.565	1.2	2.973	TRUE
DTXSID3041451	2495-39-8	2-Propene-1-sulfonic acid, sodium salt	Manufacturing	Computer and Electronic Product Manufacturing	0.39	0.809	0.138	0.808	2.754	TRUE
DTXSID3041451	2495-39-8	2-Propene-1-sulfonic acid, sodium salt	Manufacturing	Fabricated Metal Product Manufacturing	0.462	0.873	0.215	0.883	2.651	TRUE
DTXSID3041451	2495-39-8	2-Propene-1-sulfonic acid, sodium salt	Manufacturing	Miscellaneous Manufacturing	0.469	0.96	0.301	1.006	2.937	TRUE
DTXSID3041530	139-88-8	7-Ethyl-2-methyl-4-undecanolsulfate, sodium salt	Manufacturing	Chemical Manufacturing	0.351	-1.647	-2.247	-1.642	0.08	TRUE
DTXSID3041794	99607-70-2	Cloquintocet-mexyl	Manufacturing	Chemical Manufacturing	0.239	-1.758	-2.443	-1.778	0.142	TRUE
[truncated: 3,585 more rows]

## Sheet: Excel Table S5
Sector Name	Subsector Name	Records	Included in final model
Accomodation and Food Services	Accommodation	391	TRUE
Accomodation and Food Services	Food Services and Drinking Places	403	TRUE
Administrative and Support and Waste Management and Remediation Services	Administrative and Support Services	3283	TRUE
Administrative and Support and Waste Management and Remediation Services	Waste Management and Remediation Services	11767	TRUE
Agriculture, Forestry, Fishing and Hunting	Animal Production and Aquaculture	274	TRUE
Agriculture, Forestry, Fishing and Hunting	Crop Production	145	TRUE
Agriculture, Forestry, Fishing and Hunting	Fishing, Hunting and Trapping	5	FALSE
Agriculture, Forestry, Fishing and Hunting	Forestry and Logging	85	FALSE
Agriculture, Forestry, Fishing and Hunting	Support Activities for Agriculture and Forestry	188	TRUE
Arts, Entertainment, and Recreation	Amusement, Gambling, and Recreation Industries	3377	TRUE
Arts, Entertainment, and Recreation	Museums, Historical Sites, and Similar Institutions	184	FALSE
Arts, Entertainment, and Recreation	Performing Arts, Spectator Sports, and Related Industries	184	FALSE
Arts, Entertainment, and Recreation	Undefined/Multiple	40	FALSE
Construction	Construction of Buildings	14157	TRUE
Construction	Heavy and Civil Engineering Construction	14234	TRUE
Construction	Specialty Trade Contractors	74096	TRUE
Construction	Undefined/Multiple	12515	FALSE
Educational Services	Educational Services	3458	TRUE
Finance and Insurance	Credit Intermediation and Related Activities	405	TRUE
Finance and Insurance	Funds, Trusts, and Other Financial Vehicles	20	FALSE
Finance and Insurance	Insurance Carriers and Related Activities	235	FALSE
Finance and Insurance	Monetary Authorities-Central Bank	90	FALSE
Finance and Insurance	Securities, Commodity Contracts, and Other Financial Investments and Related Activities	76	FALSE
Finance and Insurance	Undefined/Multiple	253	FALSE
Health Care and Social Assistance	Ambulatory Health Care Services	1749	TRUE
Health Care and Social Assistance	Hospitals	7064	TRUE
Health Care and Social Assistance	Nursing and Residential Care Facilities	329	TRUE
Health Care and Social Assistance	Social Assistance	1074	TRUE
Health Care and Social Assistance	Undefined/Multiple	405	FALSE
Information	Broadcasting (except Internet)	312	FALSE
Information	Data Processing, Hosting, and Related Services	93	FALSE
Information	Motion Picture and Sound Recording Industries	280	TRUE
Information	Other Information Services	34	FALSE
Information	Publishing Industries (except Internet)	226	FALSE
Information	Telecommunications	727	TRUE
Information	Undefined/Multiple	1609	FALSE
Management of Companies and Enterprises	Management of Companies and Enterprises	45	FALSE
Manufacturing	Apparel Manufacturing	2249	TRUE
Manufacturing	Beverage and Tobacco Product Manufacturing	582	TRUE
Manufacturing	Chemical Manufacturing	43889	TRUE
Manufacturing	Computer and Electronic Product Manufacturing	24400	TRUE
Manufacturing	Electrical Equipment, Appliance, and Component Manufacturing	40736	TRUE
Manufacturing	Fabricated Metal Product Manufacturing	220265	TRUE
Manufacturing	Food Manufacturing	10248	TRUE
Manufacturing	Furniture and Related Product Manufacturing	34187	TRUE
Manufacturing	Leather and Allied Product Manufacturing	6048	TRUE
Manufacturing	Machinery Manufacturing	85188	TRUE
Manufacturing	Miscellaneous Manufacturing	33229	TRUE
Manufacturing	Nonmetallic Mineral Product Manufacturing	66599	TRUE
Manufacturing	Paper Manufacturing	11246	TRUE
Manufacturing	Petroleum and Coal Products Manufacturing	5076	TRUE
Manufacturing	Plastics and Rubber Products Manufacturing	19543	TRUE
Manufacturing	Primary Metal Manufacturing	284447	TRUE
Manufacturing	Printing and Related Support Activities	18424	TRUE
Manufacturing	Textile Mills	5580	TRUE
Manufacturing	Textile Product Mills	2038	TRUE
Manufacturing	Transportation Equipment Manufacturing	117099	TRUE
Manufacturing	Undefined/Multiple	208140	FALSE
Manufacturing	Wood Product Manufacturing	14445	TRUE
Mining, Quarrying, and Oil and Gas Extraction	Mining (except Oil and Gas)	485	FALSE
Mining, Quarrying, and Oil and Gas Extraction	Oil and Gas Extraction	69	FALSE
Mining, Quarrying, and Oil and Gas Extraction	Support Activities for Mining	2297	TRUE
Other Services	Personal and Laundry Services	6137	TRUE
Other Services	Religious, Grantmaking, Civic, Professional, and Similar Organizations	161	FALSE
Other Services	Repair and Maintenance	39453	TRUE
Professional, Scientific, and Technical Services	Professional, Scientific, and Technical Services	5875	TRUE
Public Administration	Administration of Economic Programs	22279	TRUE
Public Administration	Administration of Environmental Quality Programs	1512	TRUE
Public Administration	Administration of Housing Programs, Urban Planning, and Community Development	183	FALSE
Public Administration	Administration of Human Resource Programs	1425	TRUE
Public Administration	Executive, Legislative, and Other General Government Support	3761	TRUE
Public Administration	Justice, Public Order, and Safety Activities	3278	TRUE
Public Administration	National Security and International Affairs	7194	TRUE
Public Administration	Space Research and Technology	43	FALSE
Real Estate and Rental and Leasing	Lessors of Nonfinancial Intangible Assets (except Copyrighted Works)	68	FALSE
Real Estate and Rental and Leasing	Real Estate	628	TRUE
Real Estate and Rental and Leasing	Rental and Leasing Services	445	TRUE
Retail Trade	Building Material and Garden Equipment and Supplies Dealers	1436	TRUE
Retail Trade	Clothing and Clothing Accessories Stores	425	TRUE
Retail Trade	Electronics and Appliance Stores	118	FALSE
Retail Trade	Food and Beverage Stores	194	TRUE
Retail Trade	Furniture and Home Furnishings Stores	281	TRUE
Retail Trade	Gasoline Stations	75	FALSE
Retail Trade	General Merchandise Stores	1295	TRUE
Retail Trade	Health and Personal Care Stores	320	TRUE
Retail Trade	Miscellaneous Store Retailers	685	TRUE
Retail Trade	Motor Vehicle and Parts Dealers	6667	TRUE
Retail Trade	Nonstore Retailers	300	TRUE
Retail Trade	Sporting Goods, Hobby, Musical Instrument, and Book Stores	915	TRUE
Retail Trade	Undefined/Multiple	894	FALSE
Transportation and Warehousing	Air Transportation	443	TRUE
Transportation and Warehousing	Couriers and Messengers	265	TRUE
Transportation and Warehousing	Pipeline Transportation	62	FALSE
Transportation and Warehousing	Postal Service	3661	TRUE
Transportation and Warehousing	Rail Transportation	918	TRUE
Transportation and Warehousing	Support Activities for Transportation	8882	TRUE
Transportation and Warehousing	Transit and Ground Passenger Transportation	551	TRUE
Transportation and Warehousing	Truck Transportation	1453	TRUE
Transportation and Warehousing	Undefined/Multiple	2543	FALSE
Transportation and Warehousing	Warehousing and Storage	882	TRUE
Transportation and Warehousing	Water Transportation	1017	TRUE
Undefined/Multiple	Undefined/Multiple	101683	FALSE
Utilities	Utilities	1569	TRUE
Wholesale Trade	Merchant Wholesalers, Durable Goods	24107	TRUE
Wholesale Trade	Merchant Wholesalers, Nondurable Goods	1813	TRUE
Wholesale Trade	Undefined/Multiple	21256	FALSE
Wholesale Trade	Wholesale Electronic Markets and Agents and Brokers	738	TRUE
